# Supplementary material for: Shorter Chain Triglycerides Are Negatively Associated with Symptom Improvement in Schizophrenia
Source: Biomolecules. 2021 May 11;11(5):720. doi: 10.3390/biom11050720 (PMC8151512; doi:10.3390/biom11050720)
Supplement: Supplementary file 1 [file biomolecules-11-00720-s001.zip]

Archive with 4 entries (3 files):
- suppl/
- suppl/PANSSsuppl_fv.pdf
- suppl/S1.xlsx
- suppl/S2.xlsx
