# Supplementary material for: Shorter Chain Triglycerides Are Negatively Associated with Symptom Improvement in Schizophrenia
Source: Biomolecules. 2021 May 11;11(5):720. doi: 10.3390/biom11050720 (PMC8151512; doi:10.3390/biom11050720)
Supplement: Supplementary file 1 [file biomolecules-11-00720-s001.zip › suppl/S1.xlsx]

## Sheet: Sheet1
ID	Age	Sex	PANSS first point	PANSS second point	Two time points difference (days)	Symptom improvement (least improvement: worst responders, most improvement: best responders)	PANSS1	PANSS2	Medication
1	26.126	M	75	64	30	least improvement	75	64	haloperidol; chlorprothixene;
2	28.0767	M	111	87	43	interquartile	111	87	haloperidol; clozapine; trihexyphenidyl;
3	26.5068	F	86	72	45	least improvement	86	72	olanzapine; clozapine;
4	31.5425	M	106	96	44	least improvement	106	96	risperidone; trihexyphenidyl;
5	34.389	F	60	54	25	least improvement	60	54	carbamazepine; amitriptyline; olanzapine;
6	16.6849	F	98	48	60	most improvement	98	48	chlorpromazine; haloperidol;
7	20.8411	F	112	72	43	most improvement	112	72	chlorpromazine; haloperidol;
8	19.4904	M	108	98	39	least improvement	108	98	risperidone; clozapine; trihexyphenidyl;
9	21	F	78	26	35	most improvement	78	26	haloperidol-decanoate; quetiapine; biperiden;
10	20.1589	F	87	83	21	least improvement	87	83	valproate; lithium carbonate; haloperidol; chlorpromazine hydrochloride;
11	24.9205	M	102	91	7	least improvement	102	91	sulpiride; pregabalin; trihexyphenidyl;
12	17.3123	F	63	50	12	least improvement	63	50	aripiprazole; quetiapine; sertraline;
13	29.4795	M	108	91	37	interquartile	108	91	zuclopenthixol decanoate; biperiden; amantadine; quetiapine;
14	28.7452	F	98	64	28	interquartile	98	64	haloperidol; olanzapine; aripiprazole; trihexyphenidyl;
15	33.1233	F	66	45	28	interquartile	66	45	haloperidol; zuclopenthixol; risperidone; valproate;
16	35.7863	M	107	89	14	interquartile	107	89	zuclopenthixol decanoate; chlorpromazine; clozapine; amitriptyline; trihexyphenidyl;
17	22.4137	F	69	50	46	interquartile	69	50	chlorpromazine; haloperidol;
18	29.5781	M	103	78	11	interquartile	103	78	clozapine; sertraline; amitriptyline; diazepam;
19	39.063	M	110	91	13	interquartile	110	91	chlorpromazine; clonazepam; quetiapine; amantadine;
20	19.2	M	103	79	65	interquartile	103	79	amitriptyline; olanzapine; trifluoperazine;
21	29.674	M	93	68	23	interquartile	93	68	risperidone; valproate; trihexyphenidyl;
22	29.5288	F	120	64	26	most improvement	120	64	chlorpromazine; haloperidol;
23	27.3151	F	105	84	89	interquartile	105	84	haloperidol; clozapine; valproate; trihexyphenidyl;
24	25.8274	F	99	75	86	interquartile	99	75	chlorpromazine; haloperidol; valproate;
25	16.8247	F	124	94	70	interquartile	124	94	chlorpromazine; haloperidol;
26	37.0822	F	115	89	58	interquartile	115	89	trifluoperazine; quetiapine; amitriptyline;
27	19.5288	F	60	60	56	least improvement	60	60	trazodone; quetiapine; flupentixol;
28	27.0904	F	84	45	12	most improvement	84	45	clomipramine; trifluoperazine; chlorprothixene;
29	42.5863	F	108	90	51	interquartile	108	90	amisulpride; aripiprazole; valproate; olanzapine;
30	31.1589	F	96	56	29	most improvement	96	56	chlorpromazine; haloperidol;
31	25.9151	F	89	48	50	most improvement	89	48	aripiprazole; olanzapine;
32	18.4384	F	78	60	78	interquartile	78	60	amitriptyline; trifluoperazine; quetiapine;
33	33.937	M	108	99	28	least improvement	108	99	risperidone; clozapine; chlorpromazine; diazepam; trihexyphenidyl;
34	26.737	F	104	46	44	most improvement	104	46	clozapine; fluvoxamine; haloperidol; trihexyphenidyl;
35	20.526	F	81	56	37	interquartile	81	56	diazepam; quetiapine; аgomelatine; trihexyphenidyl;
36	30.3233	F	122	76	33	most improvement	122	76	olanzapine; aripiprazole; fluvoxamine;
37	21.8219	M	93	79	14	least improvement	93	79	risperidone; clozapine; valproate;
38	32.8055	F	112	60	32	most improvement	112	60	aripiprazole; olanzapine; valproate; lithium carbonate; lamotrigine;
39	26.6466	F	83	56	30	interquartile	83	56	olanzapine; valproate;
40	36.9123	M	93	71	22	interquartile	93	71	olanzapine; haloperidol; biperiden;
41	17.9452	F	102	60	13	most improvement	102	60	haloperidol; chlorpromazine; trihexyphenidyl;
42	32.2822	F	84	62	35	interquartile	84	62	clozapine; zuclopenthixol;
43	31.4795	M	106	83	56	interquartile	106	83	aripiprazole; duloxetine; trihexyphenidyl;
44	22.3507	M	92	73	23	interquartile	92	73	zuclopenthixol decanoate; trihexyphenidyl;
45	38.9753	M	107	71	21	interquartile	107	71	risperidone; trihexyphenidyl;
46	37.7315	F	98	76	35	interquartile	98	76	chlorpromazine; haloperidol; aripiprazole; biperiden;
47	37.5425	M	117	103	28	least improvement	117	103	clozapine; zuclopenthixol decanoate; trihexyphenidyl;
48	29.8192	F	124	50	63	most improvement	124	50	haloperidol; olanzapine;
49	19.9014	F	89	61	58	interquartile	89	61	haloperidol;
50	21.474	M	102	91	42	least improvement	102	91	zuclopenthixol decanoate; trihexyphenidyl; valproate; chlorpromazine;
51	20.3808	F	58	52	59	least improvement	58	52	clozapine; amitriptyline; flupentixol;
52	20.7699	M	109	85	76	interquartile	109	85	risperidone; trihexyphenidyl; clozapine; chlorpromazine; fluvoxamine;
53	36.7151	M	121	85	83	interquartile	121	85	paliperidone; perphenazine; clozapine; fluvoxamine; trihexyphenidyl;
54	42.3205	F	95	56	51	most improvement	95	56	haloperidol; diazepam; quetiapine;
55	28.2219	M	93	85	36	least improvement	93	85	risperidone; clozapine; sertraline; trihexyphenidyl;
56	41.3589	M	112	92	41	interquartile	112	92	risperidone; valproate; lithium carbonate; trihexyphenidyl;
57	25.737	M	106	95	60	least improvement	106	95	haloperidol; aripiprazole; clozapine; trihexyphenidyl; diazepam;
58	30.6384	F	121	110	47	least improvement	121	110	valproate; olanzapine; zuclopenthixol;
59	22.4055	M	94	89	32	least improvement	94	89	clozapine; trifluoperazine; fluvoxamine; trihexyphenidyl;
60	21.3671	F	75	64	21	least improvement	75	64	olanzapine;
61	18.9151	F	140	72	47	most improvement	140	72	haloperidol; chlorpromazine; olanzapine; quetiapine;
62	21.2301	F	120	55	17	most improvement	120	55	haloperidol; chlorpromazine; trihexyphenidyl;
63	32.5096	F	85	59	11	interquartile	85	59	chlorpromazine; amitriptyline; olanzapine; escitalopram; flupentixol; trihexyphenidyl;
64	30.2493	M	104	83	70	interquartile	104	83	clozapine; flupentixol; trihexyphenidyl;
65	35.2466	M	132	68	51	most improvement	132	68	chlorpromazine; haloperidol; valproate;
66	25.5699	F	105	48	49	most improvement	105	48	haloperidol; diazepam;
67	21.8603	M	95	84	35	least improvement	95	84	olanzapine; trihexyphenidyl; valproate; fluvoxamine;
68	17.337	F	80	44	63	interquartile	80	44	trifluoperazine; venlafaxine; lamotrigine; biperiden; amantadine;
69	33.4247	M	77	47	27	interquartile	77	47	olanzapine; bromdihydrochlorphenylbenzodiazepinum;
70	36.7808	M	107	86	21	interquartile	107	86	risperidone; trihexyphenidyl; valproate; chlorprothixene;
71	34.4521	M	98	79	35	interquartile	98	79	haloperidol; chlorpromazine; trihexyphenidyl;
72	33.7178	F	94	50	19	most improvement	94	50	chlorpromazine; haloperidol;
73	33.4356	F	145	43	26	most improvement	145	43	chlorpromazine; haloperidol; trihexyphenidyl;
74	19.0795	F	67	47	42	interquartile	67	47	olanzapine; aripiprazole; lamotrigine; biperiden;
75	32.3452	F	100	48	35	most improvement	100	48	aripiprazole; clozapine; valproate; lithium carbonate;
76	18.3288	F	83	52	49	interquartile	83	52	haloperidol; amitriptyline; trihexyphenidyl;
77	20.7068	F	72	42	21	interquartile	72	42	aripiprazole; olanzapine; perphenazine;
78	17.2137	F	108	77	37	interquartile	108	77	zuclopenthixol; olanzapine; valproate; biperiden;
79	34.1699	F	111	69	26	most improvement	111	69	chlorpromazine; trihexyphenidyl;
80	19.1014	F	100	54	37	most improvement	100	54	amitriptyline; olanzapine; trihexyphenidyl; perphenazine;
81	33.3041	F	90	56	40	interquartile	90	56	haloperidol; chlorpromazine; fluvoxamine;
82	28.7534	F	84	52	21	interquartile	84	52	haloperidol; trihexyphenidyl; diazepam;
83	20.937	F	98	60	39	interquartile	98	60	lithium carbonate; venlafaxine; flupentixol; mirtazapine;
84	18.2219	M	127	89	14	interquartile	127	89	olanzapine; trifluoperazine; biperiden;
85	22.411	M	106	95	14	least improvement	106	95	clozapine; amitriptyline; trihexyphenidyl;
86	27.6575	M	117	101	14	interquartile	117	101	zuclopenthixol decanoate; clozapine; trihexyphenidyl; valproate;
87	31.8658	M	87	77	24	least improvement	87	77	olanzapine;
88	28.0603	M	108	94	35	least improvement	108	94	periciazine; haloperidol; risperidone; clozapine; biperiden;
89	34.2164	M	76	72	25	least improvement	76	72	haloperidol; olanzapine; fluvoxamine; trihexyphenidyl; carbamazepine;
90	18.0959	M	124	83	44	most improvement	124	83	haloperidol; olanzapine; fluvoxamine; trihexyphenidyl;
91	36.7233	M	102	74	14	interquartile	102	74	paliperidone; perphenazine; clozapine; fluvoxamine; trihexyphenidyl;
92	43.3945	F	78	56	21	interquartile	78	56	amitriptyline; diazepam; quetiapine;
