# Supplementary material for: Shorter Chain Triglycerides Are Negatively Associated with Symptom Improvement in Schizophrenia
Source: Biomolecules. 2021 May 11;11(5):720. doi: 10.3390/biom11050720 (PMC8151512; doi:10.3390/biom11050720)
Supplement: Supplementary file 1 [file biomolecules-11-00720-s001.zip › suppl/S2.xlsx]

## Sheet: Sheet1
Lipid feature	Lipid class	Lipid species	chain length	double bonds	m/z	Retention time (seconds)	Adduct	ppm	MS2 validated	worst-response-associated	paired test log2FC best responders	paired test pv best responders	paired test pv best responders, corrected	paired test log2FC worst responders	paired test pv worst responders	paired test pv worst responders, corrected	Mann-Whitney log2FC point1	Mann-Whitney pv point1	Mann-Whitney pv point1, corrected	Mann-Whitney log2FC point2	Mann-Whitney pv point2	Mann-Whitney pv point2, corrected	Spearman correlation coefficent	Sperman correlation pv	Spearman correlation coefficient, females	Spearman correlation pv, females	Spearman correlation coefficient, males	Spearman correlation pv, males
rpeakpos2898	TAG	TAG(40:1)	40	1	710.629	891.531	M+NH4	3.64827		yes	0.673985	0.166395	0.879624	3.29101	0.000787524	0.0323906	-0.166793	0.915257	0.978399	2.90597	0.0276211	0.103419	0.177081	0.0912855	0.128942	0.357478	0.163606	0.319639
rpeakpos2917	TAG	TAG(40:0)	40	0	712.644	912.697	M+NH4	1.56021		yes	0.438062	0.294033	0.92077	1.83994	0.000517697	0.0323906	0.716332	0.292144	0.978399	2.49821	0.0103351	0.0511986	0.209083	0.0454786	0.199645	0.151785	0.180859	0.270533
rpeakpos3014	TAG	TAG(41:1)	41	1	724.644	904.632	M+NH4	5.37236			0.431727	0.206869	0.879624	0.944585	0.00488858	0.0505823	0.361683	0.229209	0.978399	1.02695	0.00624444	0.0386675	0.153315	0.144542	0.150803	0.281096	0.0626208	0.704899
rpeakpos3033	TAG	TAG(41:0)	41	0	726.66	922.756	M+NH4	3.7157		yes	0.252215	0.749456	0.953853	1.95125	0.000872926	0.0323906	1.21585	0.040009	0.978399	2.82525	0.00126354	0.0254288	0.234978	0.0241535	0.32766	0.0166182	-0.0579521	0.726016
rpeakpos3125	TAG	TAG(42:1)	42	1	738.661	916.64	M+NH4	2.83926		yes	1.60261	0.185819	0.879624	3.18299	0.000709933	0.0323906	1.64103	0.394613	0.978399	3.30512	0.00913465	0.0496717	0.10967	0.298027	0.0888521	0.526941	0.103421	0.530966
rpeakpos3138	TAG	TAG(42:0)	42	0	740.675	933.514	M+NH4	1.22699		yes	0.512544	0.386037	0.92077	1.98456	0.000269628	0.0323906	0.176194	0.48916	0.978399	2.61023	0.00513396	0.0367364	0.226958	0.0295841	0.209285	0.132583	0.182077	0.267266
rpeakpos3382	TAG	TAG(44:2)	44	2	764.675	919.608	M+NH4	1.57925		yes	0.918888	0.386037	0.92077	2.04464	0.00118338	0.0323906	0.950715	0.462822	0.978399	2.65749	0.00585232	0.0376889	0.16253	0.121639	0.158829	0.255979	0.115904	0.482277
rpeakpos3408	TAG	TAG(44:1)	44	1	766.69	936.02	M+NH4	1.40142		yes	0.443319	0.474763	0.927628	2.17411	0.000269628	0.0323906	0.746753	0.530134	0.978399	2.82006	0.00367355	0.0338512	0.186998	0.0742809	0.181617	0.193082	0.100376	0.543193
rpeakpos3427	TAG	TAG(44:0)	44	0	768.707	950.037	M+NH4	3.29033		yes	0.354235	0.386037	0.92077	2.12564	0.00037491	0.0323906	0.760922	0.502625	0.978399	2.41903	0.00624444	0.0386675	0.190723	0.0685932	0.200331	0.150355	0.110931	0.50139
rpeakpos3546	TAG	TAG(45:2)	45	2	778.69	931.93	M+NH4	2.01466		yes	-0.471243	0.915223	0.985025	3.04728	0.00130769	0.0323906	0.200296	0.544169	0.978399	4.43492	0.00030952	0.0254288	0.240098	0.0211509	0.312455	0.0227372	0.1224	0.457897
rpeakpos3674	TAG	TAG(46:3)	46	3	790.69	922.437	M+NH4	2.809			0.474527	0.637332	0.941381	1.40396	0.00408621	0.0505823	0.339512	0.400563	0.978399	2.27951	0.002259	0.0279769	0.121491	0.248645	0.0849802	0.545173	0.132955	0.419735
rpeakpos3701	TAG	TAG(46:2)	46	2	792.706	937.832	M+NH4	1.06941		yes	0.422859	0.681364	0.953853	1.43732	0.00118338	0.0323906	0.323615	0.587353	0.978399	2.38136	0.00393118	0.0338512	0.160572	0.126257	0.14931	0.28594	0.126764	0.441897
rpeakpos3726	TAG	TAG(46:1)	46	1	794.722	951.967	M+NH4	1.52313		yes	0.269063	0.594545	0.939714	1.69795	0.00118338	0.0323906	0.400415	0.616995	0.978399	2.14845	0.00585232	0.0376889	0.173534	0.0980664	0.170444	0.222382	0.099158	0.548122
rpeakpos3757	TAG	TAG(46:0)	46	0	796.739	964.436	M+NH4	2.18775		yes	-0.0229314	0.456171	0.927628	1.64617	0.000575603	0.0323906	0.36195	0.365752	0.978399	1.89372	0.00420512	0.0338512	0.143776	0.171526	0.162701	0.24442	0.0594745	0.719107
rpeakpos3868	TAG	TAG(47:3)	47	3	804.707	934.586	M+NH4	1.95967			0.293716	0.915223	0.985025	2.01564	0.00447111	0.0505823	0.0496758	0.572783	0.978399	3.20582	0.0010881	0.0254288	0.146915	0.162267	0.189683	0.173712	0.0396835	0.810443
rpeakpos3889	TAG	TAG(47:2)	47	2	806.721	946.737	M+NH4	3.3919	*	yes	-0.0450522	0.963611	0.985025	1.86794	0.00193521	0.038946	0.364742	0.757641	0.978399	2.02403	0.00126354	0.0254288	0.183682	0.0796579	0.222836	0.108752	0.0379581	0.818544
rpeakpos3909	TAG	TAG(47:1)	47	1	808.739	959.481	M+NH4	2.45765	*	yes	0.0752919	0.72651	0.953853	1.72027	0.00130769	0.0323906	-0.0262674	0.709577	0.978399	1.81656	0.00210387	0.0279769	0.197802	0.0587546	0.227031	0.102086	0.0777431	0.638053
rpeakpos4024	TAG	TAG(48:4)	48	4	816.706	924.454	M+NH4	1.29042		yes	0.190167	0.615775	0.939714	1.34098	0.00234344	0.0419215	-0.139943	0.632058	0.978399	1.7602	0.00343137	0.0338512	0.128446	0.222377	0.134468	0.337071	0.0510506	0.757596
rpeakpos4058	TAG	TAG(48:3)	48	3	818.723	939.564	M+NH4	3.67788	*		0.0998207	0.72651	0.953853	1.14044	0.00488858	0.0505823	-0.129882	0.558387	0.978399	1.60598	0.00393118	0.0338512	0.112176	0.287055	0.113374	0.418914	0.0490208	0.766961
rpeakpos4125	TAG	TAG(48:1)	48	1	822.755	965.753	M+NH4	3.30498	*	yes	-0.00373529	0.72651	0.953853	1.20614	0.00310504	0.0476106	0.146957	0.482488	0.978399	1.58925	0.00343137	0.0338512	0.155343	0.139242	0.165847	0.235294	0.0234447	0.887342
rpeakpos4155	TAG	TAG(48:0)	48	0	824.769	978.245	M+NH4	1.55541			0.291809	0.254053	0.879624	0.347332	0.0503307	0.163702	0.591104	0.0906703	0.978399	0.411529	0.0360627	0.124862	0.00240591	0.981841	0.0560216	0.690312	-0.147062	0.371646
rpeakpos4231	TAG	TAG(49:4)	49	4	830.722	935.084	M+NH4	2.51429			0.156449	0.939389	0.985025	1.32077	0.0105536	0.0790292	0.461187	0.462822	0.978399	1.53159	0.0010091	0.0254288	0.144787	0.168505	0.186537	0.181092	0.026997	0.870408
rpeakpos4257	TAG	TAG(49:3)	49	3	832.738	947.447	M+NH4	3.9277	*		0.0711172	0.749456	0.953853	0.999831	0.0134574	0.0921978	0.451041	0.502625	0.978399	1.11607	0.000687828	0.0254288	0.142041	0.176809	0.180003	0.197134	-0.0210089	0.898983
rpeakpos4318	TAG	TAG(49:1)	49	1	836.768	972.653	M+NH4	3.22512	*		-0.249761	0.939389	0.985025	0.962963	0.00447111	0.0505823	0.498684	0.332892	0.978399	1.60554	0.00157612	0.0279769	0.175485	0.0942895	0.235259	0.0899313	-0.0561252	0.734334
rpeakpos4340	TAG	TAG(49:0)	49	0	838.786	985.224	M+NH4	0.978612	*	yes	-0.261922	0.843282	0.985025	0.935154	0.00340524	0.0498403	0.53423	0.322377	0.978399	1.12125	0.000743259	0.0254288	0.182626	0.0814349	0.259216	0.0608893	-0.0343044	0.835759
rpeakpos4362	TAG	TAG(50:6)	50	6	840.707	914.639	M+NH4	1.72727		yes	0.177918	0.615775	0.939714	1.2016	0.00282917	0.0455496	0.239341	0.48916	0.978399	1.71357	0.00756668	0.0459712	0.144324	0.169884	0.184722	0.18545	0.123618	0.453401
rpeakpos4381	TAG	TAG(50:5)	50	5	842.722	927.624	M+NH4	1.30116			0.0673197	0.72651	0.953853	1.01939	0.00447111	0.0505823	0.396886	0.530134	0.978399	1.29253	0.00320292	0.0338512	0.128554	0.221985	0.142938	0.307233	0.0608954	0.712679
rpeakpos4399	TAG	TAG(50:4)	50	4	844.739	940.961	M+NH4	0.921222			-0.20319	0.772626	0.968037	0.557799	0.0309945	0.123213	0.491303	0.37714	0.978399	0.924457	0.00182252	0.0279769	0.0868211	0.410549	0.118456	0.398228	-0.00111642	0.994618
rpeakpos4424	TAG	TAG(50:3)	50	3	846.753	954.108	M+NH4	3.76576	*		-0.047411	0.402924	0.927628	0.566453	0.023121	0.109485	0.226639	0.400563	0.978399	0.850732	0.002259	0.0279769	0.134669	0.200587	0.171493	0.219507	-0.000202985	0.999021
rpeakpos4455	TAG	TAG(50:2)	50	2	848.77	966.529	M+NH4	0.599908	*		-0.0101511	0.915223	0.985025	0.496232	0.00971774	0.0745027	0.422734	0.229209	0.978399	0.751422	0.0010881	0.0254288	0.157711	0.133242	0.171654	0.219068	-0.006597	0.968206
rpeakpos4485	TAG	TAG(50:1)	50	1	850.785	979.243	M+NH4	1.17098	*		-0.0116994	0.513162	0.927628	0.490539	0.00583089	0.0536442	0.530553	0.10811	0.978399	0.887723	0.002259	0.0279769	0.125269	0.234122	0.152376	0.27605	-0.0377551	0.819498
rpeakpos4514	TAG	TAG(50:0)	50	0	852.801	994.467	M+NH4	1.62998			0.218653	0.353586	0.92077	0.129177	0.193601	0.382451	0.590381	0.0948025	0.978399	0.185507	0.0791368	0.196016	-0.021445	0.83921	0.0811487	0.563508	-0.19385	0.237021
rpeakpos4553	TAG	TAG(51:5)	51	5	856.737	936.971	M+NH4	2.17596			-0.000320372	0.703807	0.953853	0.864186	0.0268091	0.113586	0.266802	0.475891	0.978399	1.14755	0.000743259	0.0254288	0.103208	0.327573	0.12862	0.358693	0.0108597	0.947685
rpeakpos4574	TAG	TAG(51:4)	51	4	858.754	948.447	M+NH4	3.55351			-0.303382	0.338027	0.92077	0.602765	0.0357288	0.132238	0.535065	0.221072	0.978399	0.824763	0.00126354	0.0254288	0.130228	0.215976	0.190651	0.171486	-0.0405969	0.806162
rpeakpos4593	TAG	TAG(51:3)	51	3	860.771	961.021	M+NH4	1.02152	*		-0.258159	0.206869	0.879624	0.434651	0.0439795	0.153928	0.419586	0.197911	0.978399	0.712725	0.0010881	0.0254288	0.126573	0.229253	0.170364	0.222604	-0.10677	0.517673
rpeakpos4614	TAG	TAG(51:2)	51	2	862.786	973.356	M+NH4	1.17137	*		-0.186017	0.55312	0.927628	0.790054	0.0124193	0.0869353	0.208391	0.31208	0.978399	1.24669	0.00117279	0.0254288	0.148488	0.157768	0.19412	0.16368	-0.132143	0.422606
rpeakpos4660	TAG	TAG(52:7)	52	7	866.724	917.435	M+NH4	2.24682			0.0985749	0.659201	0.953853	0.861194	0.0157661	0.0957865	0.0164174	0.806661	0.978399	0.596865	0.011674	0.05528	0.135726	0.197045	0.120916	0.388432	0.0838327	0.611877
rpeakpos4664	TAG	TAG(51:0)	51	0	866.815	999.308	M+NH4	2.3171		yes	0.027345	0.532952	0.927628	1.04439	0.00234344	0.0419215	0.512342	0.246115	0.978399	1.25539	0.00195856	0.0279769	0.180174	0.0856816	0.235702	0.0893095	-0.0981431	0.552245
rpeakpos4677	TAG	TAG(52:6)	52	6	868.737	929.635	M+NH4	2.69952			0.123038	0.843282	0.985025	0.435901	0.0157661	0.0957865	0.422538	0.572783	0.978399	0.685665	0.00242456	0.0289151	0.0962057	0.361624	0.0878035	0.531849	-0.012585	0.939388
rpeakpos4699	TAG	TAG(52:5)	52	5	870.754	942.879	M+NH4	1.80167			-0.263996	0.294033	0.92077	0.231194	0.247214	0.439795	0.358774	0.273082	0.978399	0.709554	0.0103351	0.0511986	0.0397901	0.706483	0.123256	0.379251	-0.108901	0.5093
rpeakpos4727	TAG	TAG(52:4)	52	4	872.77	955.078	M+NH4	0.626161			-0.0606629	0.185819	0.879624	0.0471238	0.432035	0.662454	0.331226	0.0990842	0.978399	0.398958	0.00585232	0.0376889	0.0776601	0.461842	0.159595	0.253662	0.0553133	0.738041
rpeakpos4750	TAG	TAG(52:3)	52	3	874.786	967.36	M+NH4	1.21975			-0.0726547	0.437996	0.927628	0.172934	0.165834	0.344507	0.448077	0.0672119	0.978399	0.528759	0.00420512	0.0338512	0.0876154	0.406264	0.174276	0.212005	-0.0609969	0.71222
rpeakpos4773	TAG	TAG(52:2)	52	2	876.802	979.787	M+NH4	0.843483	*		0.010005	0.939389	0.985025	0.249395	0.0268091	0.113586	0.376364	0.246115	0.978399	0.487686	0.00420512	0.0338512	0.121653	0.24801	0.153586	0.27221	-0.0590685	0.720947
rpeakpos4805	TAG	TAG(52:1)	52	1	878.817	994.282	M+NH4	1.56042	*	yes	-0.192807	0.637332	0.941381	0.775106	0.00175658	0.037708	0.808681	0.183489	0.978399	1.06783	0.00030952	0.0254288	0.171329	0.102478	0.185448	0.183698	-0.0510506	0.757596
rpeakpos4851	TAG	TAG(53:6)	53	6	882.754	942.576	M+NH4	2.15392			-0.228782	0.749456	0.953853	0.303748	0.0653499	0.193052	0.237783	0.183489	0.978399	0.785842	0.00449626	0.0344713	0.0787397	0.45562	0.00516254	0.970734	-0.104131	0.528132
rpeakpos4884	TAG	TAG(53:4)	53	4	886.786	961.908	M+NH4	0.68036			-0.153573	0.185819	0.879624	0.307827	0.141175	0.307152	0.465003	0.229209	0.978399	0.803576	0.002259	0.0279769	0.111027	0.292051	0.158587	0.256713	-0.0812953	0.622729
rpeakpos4904	TAG	TAG(53:3)	53	3	888.801	973.895	M+NH4	2.00178			-0.190747	0.0857155	0.879624	0.669253	0.0653499	0.193052	0.336799	0.412596	0.978399	0.754069	0.0010881	0.0254288	0.176966	0.0915006	0.254255	0.0661822	-0.132549	0.421169
rpeakpos5000	TAG	TAG(54:6)	54	6	896.77	944.196	M+NH4	0.951863			-0.166465	0.280262	0.92077	0.190634	0.637335	0.814372	0.152638	0.122854	0.978399	0.737118	0.00913465	0.0496717	0.0182063	0.863237	0.0475922	0.735057	-0.0549073	0.739896
rpeakpos5018	TAG	TAG(54:5)	54	5	898.786	956.642	M+NH4	0.920716			-0.038272	0.703807	0.953853	0.0655897	0.448964	0.681917	0.29037	0.112861	0.978399	0.738698	0.011674	0.05528	-0.0158775	0.880592	0.0640881	0.648453	-0.113367	0.491981
rpeakpos5034	TAG	TAG(54:4)	54	4	900.801	968.531	M+NH4	0.931543			0.0167888	0.36959	0.92077	-0.0336931	0.193601	0.382451	0.331013	0.365752	0.978399	0.671495	0.00420512	0.0338512	0.0765882	0.468065	0.127652	0.362351	-0.039379	0.811871
rpeakpos5055	TAG	TAG(54:3)	54	3	902.814	980.573	M+NH4	1.74727	*		-0.116628	0.474763	0.927628	0.22093	0.106465	0.257758	0.14733	0.678151	0.978399	0.458453	0.0342174	0.121077	0.122879	0.24324	0.278333	0.0435859	-0.0920535	0.577284
rpeakpos5082	TAG	TAG(54:2)	54	2	904.831	993.424	M+NH4	4.13881	*		0.121705	0.420245	0.927628	0.771562	0.00408621	0.0505823	0.374052	0.388744	0.978399	0.908385	0.000743259	0.0254288	0.120296	0.253365	0.121723	0.385251	-0.0766267	0.642901
rpeakpos5107	TAG	TAG(55:8)	55	8	906.753	932.691	M+NH4	1.63264			0.104387	0.681364	0.953853	0.488149	0.247214	0.439795	0.445917	0.133526	0.978399	0.871691	0.024756	0.0996429	0.00459591	0.965319	-0.119666	0.393392	0.0688118	0.677233
rpeakpos5132	TAG	TAG(55:7)	55	7	908.767	945.256	M+NH4	4.29805			-0.193128	0.254053	0.879624	0.430507	0.133614	0.296716	0.363165	0.246115	0.978399	0.878836	0.00343137	0.0338512	0.117088	0.266336	0.0363394	0.796151	0.0520656	0.752926
rpeakpos5150	TAG	TAG(55:6)	55	6	910.784	955.616	M+NH4	3.11757	*		0.146461	0.796	0.974571	0.495281	0.0332897	0.129148	0.215512	0.37714	0.978399	0.799497	0.00393118	0.0338512	0.0944244	0.370623	0.028757	0.838038	0.0475999	0.773536
rpeakpos5169	TAG	TAG(55:5)	55	5	912.8	963.62	M+NH4	3.05824			0.260771	0.241609	0.879624	0.30399	0.0574331	0.179548	0.500937	0.1906	0.978399	0.577344	0.00513396	0.0367364	-0.0520896	0.621921	-0.0239574	0.864791	-0.166549	0.31089
rpeakpos5220	TAG	TAG(56:9)	56	9	918.753	926.929	M+NH4	0.68601			-0.0965852	0.891136	0.985025	-0.0448076	0.852669	0.937063	0.419255	0.343627	0.978399	0.444372	0.254889	0.414516	-0.0546266	0.605029	-0.104057	0.458389	-0.0600834	0.71635
rpeakpos5264	TAG	TAG(56:7)	56	7	922.784	951.634	M+NH4	3.40361			-0.127302	0.474763	0.927628	0.057973	0.830324	0.931583	0.284455	0.157006	0.978399	0.613007	0.0276211	0.103419	-0.00665482	0.949799	-0.0381947	0.785983	-0.038973	0.813776
rpeakpos5286	TAG	TAG(56:6)	56	6	924.801	961.52	M+NH4	2.3048	*		-0.0132323	0.681364	0.953853	0.179616	0.483927	0.708294	0.238842	0.10811	0.978399	0.512774	0.0261547	0.102705	-0.0243522	0.817767	-0.0534807	0.703698	-0.0490208	0.766961
rpeakpos5306	TAG	TAG(56:5)	56	5	926.815	973.093	M+NH4	1.36249	*		0.0371975	0.353586	0.92077	0.292346	0.0946371	0.239946	0.104763	0.237556	0.978399	0.479756	0.0421157	0.136982	-0.00882939	0.933428	0.0347665	0.804797	-0.200447	0.22113
rpeakpos5325	TAG	TAG(56:4)	56	4	928.83	981.111	M+NH4	4.28551			0.0152636	0.637332	0.941381	0.478143	0.0470651	0.159526	0.347793	0.365752	0.978399	0.189266	0.0276211	0.103419	0.0323102	0.759794	0.0437203	0.755917	-0.0852535	0.605835
rpeakpos5368	TAG	TAG(57:8)	57	8	934.785	948.16	M+NH4	3.51783			-0.392171	0.0751947	0.879624	0.409992	0.203576	0.392524	0.265486	0.678151	0.978399	0.438688	0.022152	0.0914479	0.180467	0.085165	0.101517	0.469495	0.104436	0.52692
rpeakpos5379	TAG	TAG(57:7)	57	7	936.801	959.207	M+NH4	1.53313			-0.122995	0.939389	0.985025	0.637117	0.0696337	0.200197	-0.0818423	0.873188	0.978399	0.543573	0.0261547	0.102705	0.0947791	0.368821	-0.0430346	0.759629	0.134985	0.412608
rpeakpos5445	TAG	TAG(58:10)	58	10	944.768	931.323	M+NH4	3.7395			-0.0280804	0.749456	0.953853	-0.140056	0.852669	0.937063	0.453343	0.273082	0.978399	0.755096	0.254889	0.414516	-0.0287322	0.785716	-0.095023	0.498523	-0.0013194	0.99364
rpeakpos5464	TAG	TAG(58:9)	58	9	946.782	943.682	M+NH4	1.0758			0.116469	0.987867	1	0.175159	0.74248	0.885476	0.266053	0.169861	0.978399	0.629936	0.0688259	0.181655	-0.0314928	0.765694	-0.082883	0.555174	0.00862685	0.958431
rpeakpos5485	TAG	TAG(58:8)	58	8	948.801	955.428	M+NH4	1.94373			0.0352921	0.963611	0.985025	0.18683	0.539027	0.735451	0.200924	0.365752	0.978399	0.315941	0.0596455	0.171481	-0.00140345	0.989407	-0.118537	0.397905	0.0777431	0.638053
rpeakpos832	CAR	CAR(10:1)	10	1	314.232	61.7956	M+H	2.07203	*		-0.404425	0.280262	0.92077	0.135725	0.786061	0.913761	-0.675038	0.462822	0.978399	-0.459283	0.923706	0.938276	0.034477	0.744222	0.0198032	0.888071	0.0815998	0.621422
rpeakpos838	CAR	CAR(10:0)	10	0	316.248	69.7735	M+H	1.90166	*		-0.38223	0.386037	0.92077	0.150624	0.943057	0.976412	0.109024	0.757641	0.978399	-0.0947816	0.773883	0.856325	0.0556368	0.59836	-0.00633218	0.964107	0.1156	0.483436
rpeakpos970	CAR	CAR(11:1)	11	1	328.247	69.3915	M+H	2.40335	*		0.116277	0.915223	0.985025	0.513673	0.0574331	0.179548	-0.640601	0.662642	0.978399	0.241007	0.322377	0.485071	0.0811225	0.442054	-0.00846979	0.952003	0.127068	0.440792
rpeakpos1013	CAR	CAR(12:0)	12	0	344.28	98.096	M+H	2.01089	*		-0.323553	0.749456	0.953853	0.302718	0.501948	0.718343	0.438341	0.662642	0.978399	0.140149	0.587353	0.730222	0.0765111	0.468514	-0.0709849	0.613493	0.312799	0.052521
rpeakpos1043	CAR	CAR(13:1)	13	1	356.279	98.0823	M+H	1.69155	*		-0.215943	0.36959	0.92077	-0.132299	0.501948	0.718343	0.0198074	0.856452	0.978399	0.96131	0.0541084	0.159843	0.103177	0.327718	-0.0163749	0.907354	0.274943	0.0902702
rpeakpos1055	CAR	CAR(13:0)	13	0	358.295	115.885	M+H	2.47422	*		-0.22065	0.532952	0.927628	-0.220068	0.852669	0.937063	-0.0547712	0.647275	0.978399	0.976295	0.322377	0.485071	0.0612505	0.56191	-0.103493	0.460845	0.145641	0.376335
rpeakpos1139	CAR	CAR(14:1)	14	1	370.295	122.07	M+H	2.14907			-0.00548345	0.681364	0.953853	0.23273	0.943057	0.976412	-0.218656	0.856452	0.978399	0.266462	0.725481	0.831334	0.0740435	0.48302	-0.0145196	0.917813	0.212017	0.195058
rpeakpos1172	CAR	CAR(14:0)	14	0	372.31	146.677	M+H	2.21754	*		0.166039	0.867148	0.985025	0.197758	0.235735	0.436246	0.0737859	0.544169	0.978399	0.520033	0.133526	0.270412	0.102244	0.332135	-0.0633621	0.652179	0.33188	0.0390115
rpeakpos1325	CAR	CAR(16:2)	16	2	396.311	135.064	M+H	2.07728	*		-0.739714	0.218022	0.879624	-0.246872	0.678665	0.850312	0.586512	0.725481	0.978399	0.632445	0.678151	0.808758	0.0915867	0.385239	0.0769541	0.583906	0.0973311	0.555553
rpeakpos1328	CAR	CAR(16:1)	16	1	398.326	165.412	M+H	2.32832			0.0917427	0.456171	0.927628	-0.117852	0.830324	0.931583	0.28863	0.873188	0.978399	0.276877	0.693798	0.815339	0.103477	0.326303	-0.00153263	0.99131	0.267838	0.0992494
rpeakpos1331	CAR	CAR(16:0)	16	0	400.342	197.09	M+H	2.94361			-0.00779362	0.573655	0.937649	0.158567	0.338495	0.561832	0.0710206	0.273082	0.978399	0.344219	0.00971838	0.0496717	0.170936	0.103281	0.0504961	0.719535	0.349844	0.0290209
rpeakpos1400	CAR	CAR(18:2)	18	2	424.341	179.364	M+H	2.30678	*		-0.082478	0.437996	0.927628	-0.243443	0.637335	0.814372	0.547177	0.0443156	0.978399	0.627464	0.0139712	0.0633623	0.0361427	0.732321	-0.0359764	0.798144	0.213946	0.190933
rpeakpos1411	CAR	CAR(18:1)	18	1	426.357	210.742	M+H	2.21889			-0.0458587	0.474763	0.927628	0.099932	0.808116	0.922742	0.495016	0.1906	0.978399	0.393512	0.0625857	0.173729	0.12921	0.219617	0.0252884	0.857356	0.293008	0.0702547
rpeakpos1422	CAR	CAR(18:0)	18	0	428.373	241.275	M+H	2.29782			0.0335512	0.241609	0.879624	0.196559	0.483927	0.708294	0.397761	0.0828409	0.978399	0.446647	0.0209417	0.0887268	0.171645	0.101836	0.0805437	0.56643	0.170203	0.300242
rpeakpos2560	CE	CE(18:3)	18	3	664.603	941.196	M+NH4	2.67737			0.0059976	0.30825	0.92077	0.458045	0.0503307	0.163702	0.102554	0.873188	0.978399	0.148031	0.906822	0.932897	0.0122146	0.908	-0.0255707	0.85578	0.0392775	0.812347
rpeakpos2575	CE	CE(18:2)	18	2	666.618	957.17	M+NH4	2.98793			-0.0228003	0.843282	0.985025	0.148172	0.0214482	0.106251	-0.0918634	0.632058	0.978399	0.123444	0.263877	0.418564	0.130983	0.2133	-0.0275067	0.844991	0.350554	0.0286739
rpeakpos2745	CE	CE(20:4)	20	4	690.618	945.878	M+NH4	3.45857			0.0850812	0.615775	0.939714	0.117789	0.165834	0.344507	0.163887	0.530134	0.978399	0.274133	0.0948025	0.22282	0.0985885	0.349799	-0.0775591	0.580943	0.289862	0.0734634
rpeakpos2760	CE	CE(20:3)	20	3	692.633	959.087	M+NH4	3.91687			0.291636	0.148539	0.879624	0.254835	0.0309945	0.123213	0.0343051	0.773883	0.978399	0.092622	0.856452	0.907163	0.0353793	0.737768	-0.0323062	0.818368	0.209683	0.200136
rpeakpos2927	CE	CE(22:6)	22	6	714.618	934.208	M+NH4	3.27727			-0.0666625	0.124549	0.879624	-0.270197	0.21392	0.407588	0.141077	0.823182	0.978399	0.0546972	0.709577	0.827839	0.0952109	0.366633	-0.0404533	0.773653	0.0481074	0.771186
rpeakpos2941	CE	CE(22:5)	22	5	716.634	947.208	M+NH4	2.87032	*		0.122545	0.532952	0.927628	0.132803	0.36812	0.586806	0.0982899	0.343627	0.978399	0.0777182	0.103519	0.238094	0.0511334	0.62834	-0.143502	0.305307	0.1972	0.228859
rpeakpos1862	LPC-O	LPC(O-18:2)	18	1	506.361	219.724	M+H	0.656909			-0.383316	0.30825	0.92077	0.183205	0.808116	0.922742	-0.317726	0.790226	0.978399	0.210987	0.205426	0.361459	0.135086	0.199185	-0.0123417	0.930107	0.151934	0.355834
rpeakpos1727	LPC-O	LPC(O-16:1)	16	0	480.344	208.881	M+H	1.19736			-0.260511	0.0296549	0.86808	0.0562433	0.852669	0.937063	-0.140422	0.923706	0.978399	0.319959	0.0379923	0.128774	0.20057	0.0552349	0.125353	0.371131	0.092155	0.576863
rpeakpos1737	LPC-O	LPC(O-16:0)	16	0	482.36	208.053	M+H	0.558311			-0.0193689	0.513162	0.927628	-0.0596801	0.875132	0.945613	0.0769892	0.437294	0.978399	0.185638	0.0656447	0.174691	0.0587444	0.578051	0.0176252	0.900315	0.00477014	0.977008
rpeakpos1871	LPC-O	LPC(O-18:1)	18	1	508.377	220.074	M+H	0.000893182			-0.22579	0.140179	0.879624	0.0301257	0.539027	0.735451	-0.0608387	0.873188	0.978399	0.0779133	0.0948025	0.22282	0.158035	0.132437	0.110793	0.429652	0.117528	0.476119
rpeakpos1880	LPC-O	LPC(O-18:0)	18	0	510.392	253.152	M+H	0.893231			-0.17143	0.103695	0.879624	-0.0699904	0.483927	0.708294	0.219566	0.709577	0.978399	0.303504	0.122854	0.258556	0.114836	0.275704	0.179116	0.199388	0.0184716	0.911132
rpeakpos2219	LPC-O	LPC(O-24:1)	24	1	592.47	333.148	M+H	0.00824466			0.101652	0.55312	0.927628	0.0212399	0.539027	0.735451	0.145661	0.47584	0.978399	0.0385957	0.332892	0.496256	0.0134639	0.898639	-0.0623135	0.657576	0.22582	0.166881
rpeakpos2227	LPC-O	LPC(O-24:0)	24	0	594.486	379.712	M+H	0.128592			0.107969	0.218022	0.879624	0.0134971	0.283977	0.496959	0.284723	0.0721327	0.978399	0.265224	0.0625857	0.173729	-0.0253238	0.810629	-0.161128	0.249072	0.207856	0.204174
rpeakpos2343	LPC-O	LPC(O-26:1)	26	1	620.502	380.023	M+H	0.0585151	*		0.446867	0.0234566	0.817384	0.243182	0.0788935	0.217126	0.258434	0.0828409	0.978399	0.0405963	0.246115	0.4085	-0.0698794	0.508032	-0.216141	0.120078	0.22511	0.168255
rpeakneg4672	PC-O	PC(O-32:2)	32	2	774.567	420.6	M-H+CH3COOH	1.26698			-0.232487	0.254053	0.879624	-0.192761	0.678665	0.850312	-0.622415	0.0139712	0.978399	-0.568634	0.00548253	0.0375612	0.0507864	0.630676	-0.0118174	0.93307	0.267229	0.10005
rpeakneg4686	PC-O	PC(O-32:1)	32	1	776.582	465.002	M-H+CH3COOH	1.24314			-0.11333	0.254053	0.879624	-0.0869551	0.808116	0.922742	-0.0839477	0.475891	0.978399	-0.0489469	0.632058	0.765123	0.038564	0.715133	-0.0673147	0.631998	0.15437	0.348083
rpeakneg4861	PC-O	PC(O-34:3)	34	3	800.581	429.421	M-H+CH3COOH	1.03548	*		-0.0663345	0.322915	0.92077	0.0872242	0.617075	0.807716	-0.153515	0.213145	0.978399	-0.0486885	0.400563	0.558361	0.0266733	0.800741	-0.147374	0.292304	0.0941849	0.568462
rpeakneg4876	PC-O	PC(O-34:2)	34	2	802.598	477.252	M-H+CH3COOH	1.01511			-0.0592396	0.573655	0.937649	0.00827351	0.920344	0.974838	-0.213772	0.0276211	0.978399	-0.359946	0.00942043	0.0496717	-0.00662397	0.950032	-0.284424	0.0390078	0.22034	0.177695
rpeakneg4967	PC-O	PC(O-35:3)	35	3	814.597	452.449	M-H+CH3COOH	0.380608			-0.326331	0.573655	0.937649	0.107186	0.988602	0.991682	-0.300474	0.31208	0.978399	0.149171	0.558387	0.699613	0.0509406	0.629637	-0.0352505	0.802134	0.0210089	0.898983
rpeakneg5024	PC-O	PC(O-36:6)	36	6	822.566	389.372	M-H+CH3COOH	0.689492			-0.694602	0.241609	0.879624	-0.0374221	0.943057	0.976412	0.204059	0.95757	0.991439	0.297281	0.0791368	0.196016	0.115091	0.274635	-0.127007	0.364803	0.133665	0.417233
rpeakneg5068	PC-O	PC(O-36:3)	36	3	828.613	492.088	M-H+CH3COOH	0.460442			-0.0657934	0.437996	0.927628	0.0913299	0.617075	0.807716	-0.189602	0.144902	0.978399	-0.272001	0.365752	0.532905	0.0560454	0.595671	-0.126644	0.366186	0.0345074	0.8348
rpeakneg5095	PC-O	PC(O-36:2)	36	2	830.63	550.298	M-H+CH3COOH	2.29079			-0.018969	0.681364	0.953853	0.0419473	0.965815	0.977964	-0.322351	0.117774	0.978399	-0.413419	0.221059	0.380647	-0.000293028	0.997788	-0.238324	0.0857036	0.18502	0.259477
rpeakneg5145	PC-O	PC(O-37:5)	37	5	838.596	449.939	M-H+CH3COOH	1.64495			-0.474513	0.0463514	0.879624	-0.239424	0.224639	0.423004	-0.202081	0.823182	0.978399	0.347305	0.35458	0.518977	0.0387337	0.713934	-0.18452	0.185939	0.0345074	0.8348
rpeakneg5178	PC-O	PC(O-37:2)	37	2	844.644	599.148	M-H+CH3COOH	0.386152			0.0382962	0.532952	0.927628	-0.108814	0.699708	0.859947	-0.0799218	0.530134	0.978399	-0.291593	0.176577	0.336437	-0.0252775	0.810969	0.0138743	0.921454	0.0469909	0.776359
rpeakneg5209	PC-O	PC(O-38:7)	38	7	848.581	408.171	M-H+CH3COOH	0.654761	*		-0.313239	0.0497899	0.879624	-0.217874	0.0410666	0.146927	-0.0036627	0.725481	0.978399	0.178244	0.790226	0.862551	0.0488663	0.643668	-0.199564	0.151954	-0.039176	0.812824
rpeakneg5228	PC-O	PC(O-38:6)	38	6	850.596	411.58	M-H+CH3COOH	1.60616			-0.106596	0.36959	0.92077	-0.215489	0.520317	0.728444	0.00031173	0.839781	0.978399	0.224883	0.602092	0.737162	0.055791	0.597344	-0.246713	0.0749271	0.143612	0.383095
rpeakneg5229	PC-O	PC(O-38:6)	38	6	850.598	433.964	M-H+CH3COOH	2.90315	*		-0.103499	0.2296	0.879624	-0.0774111	0.0946371	0.239946	0.0071182	0.678151	0.978399	-0.0371332	0.516285	0.659697	-0.0261952	0.804241	-0.267282	0.0530139	0.0549073	0.739896
rpeakneg5237	PC-O	PC(O-38:5)	38	5	852.615	486.8	M-H+CH3COOH	2.86476	*		-0.213915	0.148539	0.879624	-0.0477989	0.466264	0.701575	0.0187897	0.616995	0.978399	0.224502	0.254889	0.414516	0.0707431	0.50279	-0.130596	0.351293	-0.0026388	0.98728
rpeakneg5413	PC-O	PC(O-40:8)	40	8	874.596	417.718	M-H+CH3COOH	0.509879	*		-0.236342	0.2296	0.879624	-0.206317	0.224639	0.423004	-0.413664	0.332892	0.978399	-0.325017	0.282504	0.439451	0.0676663	0.521592	-0.0789304	0.574254	0.0842386	0.610148
rpeakneg5445	PC-O	PC(O-40:6)	40	6	878.628	471.936	M-H+CH3COOH	2.23474			-0.0908564	0.218022	0.879624	-0.28534	0.00534099	0.0505823	-0.00163696	0.823182	0.978399	-0.1048	0.42484	0.574783	-0.0358728	0.734245	-0.112164	0.423928	-0.0992595	0.54771
rpeakneg5505	PC-O	PC(O-40:4)	40	4	882.661	572.606	M-H+CH3COOH	0.882356			-0.103312	0.420245	0.927628	-0.146707	0.157278	0.333181	0.0766759	0.790226	0.978399	0.0637506	0.923706	0.938276	0.00985499	0.925716	0.0535613	0.703271	0.0511521	0.757128
rpeakneg5704	PC-O	PC(O-42:4)	42	4	910.69	663.732	M-H+CH3COOH	3.40717			-0.0113578	0.963611	0.985025	-0.175586	0.133614	0.296716	0.0620289	0.558387	0.978399	0.100045	0.88998	0.927423	-0.0611426	0.562601	-0.10797	0.441572	-0.0573432	0.728785
rpeakneg5829	PC-O	PC(O-44:7)	44	7	932.676	580.246	M-H+CH3COOH	0.609417			-0.0288057	0.493763	0.927628	-0.00421041	0.74248	0.885476	0.402416	0.437294	0.978399	0.146516	0.906822	0.932897	-0.0302821	0.774457	-0.118496	0.398066	0.162997	0.321468
rpeakneg5841	PC-O	PC(O-44:6)	44	6	934.693	652.726	M-H+CH3COOH	0.505024			0.316897	0.338027	0.92077	-0.313217	0.0741455	0.211282	0.61565	0.282504	0.978399	0.0288563	0.873188	0.912878	-0.154657	0.141019	-0.215939	0.120432	0.128997	0.433831
rpeakneg4708	PC-O	PC(O-32:0)	32	0	778.597	467.682	M-H+CH3COOH	0.760525			-0.0235873	0.474763	0.927628	0.0286917	0.965815	0.977964	0.0256173	0.923706	0.978399	-0.0517031	0.45635	0.602232	-0.0708279	0.502276	-0.101194	0.470916	0.0908356	0.582353
rpeakneg4875	PC-O	PC(O-34:2)	34	2	802.597	433.161	M-H+CH3COOH	0.254133			-0.0390411	0.681364	0.953853	0.1843	0.558068	0.755033	-0.0421898	0.48916	0.978399	-0.167995	0.741504	0.84369	0.0255397	0.809045	-0.140841	0.314459	0.0288238	0.861721
rpeakneg4892	PC-O	PC(O-34:1)	34	1	804.613	479.853	M-H+CH3COOH	0.231319			-0.0789491	0.532952	0.927628	0.0121904	0.988602	0.991682	-0.162441	0.0688259	0.978399	-0.173047	0.0791368	0.196016	0.0685608	0.516089	0.0175849	0.900542	0.0996655	0.546066
rpeakneg4912	PC-O	PC(O-34:0)	34	0	806.629	539.87	M-H+CH3COOH	1.37305	*		-0.0176515	0.915223	0.985025	0.0340497	0.637335	0.814372	-0.321657	0.856452	0.978399	-0.0761866	0.806655	0.87751	0.084045	0.42573	0.101396	0.470028	0.167056	0.309397
rpeakneg5050	PC-O	PC(O-36:4)	36	4	826.597	429.679	M-H+CH3COOH	0.042369			-0.0223613	0.819559	0.985025	0.0239832	0.965815	0.977964	0.0649371	0.302003	0.978399	0.196203	0.103519	0.238094	-0.00566007	0.957296	-0.230782	0.0963965	0.0167462	0.919404
rpeakneg5094	PC-O	PC(O-36:2)	36	2	830.629	496.598	M-H+CH3COOH	0.790785			0.00851994	0.703807	0.953853	0.0116466	0.875132	0.945613	-0.0500642	0.35458	0.978399	-0.192119	0.213145	0.368994	0.0316933	0.764246	0.00241994	0.986279	-0.0152238	0.92671
rpeakneg5113	PC-O	PC(O-36:1)	36	1	832.644	556.445	M-H+CH3COOH	0.1524			-0.145946	0.103695	0.879624	-0.0527677	0.965815	0.977964	-0.269891	0.254889	0.978399	0.147727	0.602092	0.737162	0.156045	0.137442	0.183633	0.188101	0.0594745	0.719107
rpeakneg5236	PC-O	PC(O-38:5)	38	5	852.614	438.838	M-H+CH3COOH	2.36876			-0.0186481	0.594545	0.939714	-0.0987349	0.0470651	0.159526	0.067331	0.35458	0.978399	-0.0105328	0.974534	0.97757	-0.0452188	0.668642	-0.178551	0.200832	0.0342029	0.836238
rpeakneg5246	PC-O	PC(O-38:4)	38	4	854.628	470.608	M-H+CH3COOH	2.6661			0.189074	0.0534398	0.879624	0.0185789	0.764177	0.901337	0.0655229	0.806661	0.978399	-0.0200535	0.839781	0.898371	-0.0780534	0.45957	-0.169557	0.224835	0.0479044	0.772126
rpeakneg5268	PC-O	PC(O-38:3)	38	3	856.644	519.009	M-H+CH3COOH	0.205869			0.11228	0.386037	0.92077	0.124931	0.720985	0.872771	-0.0754363	0.839781	0.978399	-0.0296912	0.773883	0.856325	-0.0156924	0.881974	-0.0277487	0.843644	0.0753073	0.648648
rpeakneg5291	PC-O	PC(O-38:2)	38	2	858.659	577.839	M-H+CH3COOH	0.43893			-0.323792	0.185819	0.879624	0.226723	0.310446	0.526125	-0.187288	0.205426	0.978399	-0.343554	0.400563	0.558361	0.155043	0.140018	0.152779	0.274766	0.241044	0.139343
rpeakneg5431	PC-O	PC(O-40:7)	40	7	876.612	421.703	M-H+CH3COOH	1.79206			-0.136505	0.218022	0.879624	-0.179279	0.0838858	0.228909	0.0262929	0.757641	0.978399	0.190102	0.709577	0.827839	0.013888	0.895464	-0.208599	0.133885	0.0184716	0.911132
rpeakneg5488	PC-O	PC(O-40:5)	40	5	880.644	499.48	M-H+CH3COOH	0.268317			-0.059647	0.796	0.974571	-0.11916	0.0696337	0.200197	0.0380644	0.839781	0.978399	0.0247566	0.48916	0.632568	-0.0188772	0.858249	-0.0671533	0.632817	0.0572417	0.729247
rpeakneg5489	PC-O	PC(O-40:5)	40	5	880.644	481.696	M-H+CH3COOH	0.337622			0.112721	0.796	0.974571	-0.0854518	0.0891309	0.235247	0.0344088	0.757641	0.978399	-0.117493	0.246115	0.4085	-0.031061	0.768816	-0.110107	0.43253	0.0109612	0.947197
rpeakneg5523	PC-O	PC(O-40:3)	40	3	884.675	579.39	M-H+CH3COOH	4.16316			0.212814	0.55312	0.927628	-0.0311252	0.637335	0.814372	0.171128	0.974534	0.99151	-0.441555	0.0755686	0.19312	-0.0610809	0.562996	-0.0714689	0.611071	0.168071	0.306424
rpeakneg5667	PC-O	PC(O-42:7)	42	7	904.646	477.994	M-H+CH3COOH	1.1781			-0.278329	0.420245	0.927628	-0.480995	0.100412	0.250642	-0.785349	0.37714	0.978399	-0.586586	0.0755686	0.19312	0.0291948	0.782351	-0.0769944	0.583708	0.0856595	0.604114
rpeakneg5676	PC-O	PC(O-42:6)	42	6	906.662	511.251	M-H+CH3COOH	2.14819			0.0928557	0.615775	0.939714	-0.216207	0.0357288	0.132238	0.146038	0.502625	0.978399	-0.267802	0.163338	0.316836	-0.0971696	0.356811	-0.141647	0.311667	0.142292	0.387526
rpeakneg5691	PC-O	PC(O-42:5)	42	5	908.676	574.899	M-H+CH3COOH	3.05969			0.0462472	0.386037	0.92077	-0.195756	0.0653499	0.193052	-0.0359697	0.95757	0.991439	-0.224997	0.197911	0.356019	-0.0835592	0.428419	-0.0765105	0.586082	0.120268	0.465823
rpeakneg5705	PC-O	PC(O-42:4)	42	4	910.691	597.095	M-H+CH3COOH	3.62151			-0.115697	1	1	-0.301136	0.432035	0.662454	0.169951	0.544169	0.978399	-0.493158	0.10811	0.246889	-0.109739	0.297719	-0.0623135	0.657576	0.139552	0.396826
rpeakneg5721	PC-O	PC(O-42:3)	42	3	912.707	669.574	M-H+CH3COOH	0.605285			-0.147147	1	1	0.10144	0.637335	0.814372	-0.145356	0.449955	0.978399	-0.219341	0.157006	0.310159	0.0452651	0.668323	-0.00830846	0.952916	0.444739	0.004558
rpeakneg5822	PC-O	PC(O-44:8)	44	8	930.66	487.988	M-H+CH3COOH	1.96504			-0.0462343	0.987867	1	-0.241781	0.0891309	0.235247	-0.852358	0.48916	0.978399	-0.937311	0.0291579	0.106691	-0.0372608	0.724366	-0.0790917	0.573469	-0.0292298	0.859792
rpeakneg5830	PC-O	PC(O-44:7)	44	7	932.676	548.164	M-H+CH3COOH	0.823283			0.178207	0.772626	0.968037	-0.078513	0.597103	0.78798	-0.35917	0.572783	0.978399	-1.0805	0.0466116	0.147147	-0.0541485	0.608197	-0.156852	0.262018	0.0920535	0.577284
rpeakneg5983	PC-O	PC(O-46:8)	46	8	958.691	560.998	M-H+CH3COOH	2.69132			0.12023	0.474763	0.927628	-0.142951	0.324273	0.543833	-0.118748	0.725481	0.978399	-0.830983	0.0656447	0.174691	-0.101542	0.335482	-0.27797	0.0438721	0.165331	0.314491
rpeakneg3060	Cer	Cer(d32:1)	32	1	568.496	388.814	M-H+CH3COOH	1.93652			0.20482	0.218022	0.879624	0.286759	0.00488858	0.0505823	-0.204106	0.99151	0.99151	0.430927	0.197911	0.356019	0.0382556	0.717315	-0.0836089	0.551702	0.184919	0.259743
rpeakneg3224	Cer	Cer(d34:2)	34	2	594.511	397.803	M-H+CH3COOH	2.49095	*		0.0580322	0.72651	0.953853	0.170119	0.0357288	0.132238	0.0949668	0.839781	0.978399	0.0219408	0.437294	0.581853	0.141841	0.177427	0.0978059	0.48597	0.233331	0.152843
rpeakneg3270	Cer	Cer(d34:1)	34	1	596.526	441.997	M-H+CH3COOH	2.67733	*	yes	0.113	0.148539	0.879624	0.241817	0.00159323	0.0366444	-0.0251925	0.906822	0.978399	0.102437	0.117774	0.254519	0.116371	0.269296	0.0565056	0.687773	0.183803	0.262681
rpeakneg3454	Cer	Cer(d36:2)	36	2	622.542	455.513	M-H+CH3COOH	2.07008	*		0.0192499	0.437996	0.927628	0.105832	0.678665	0.850312	0.0624993	0.839781	0.978399	-0.186165	0.725481	0.831334	0.115669	0.272214	0.108252	0.440372	0.102507	0.53462
rpeakneg3497	Cer	Cer(d36:1)	36	1	624.558	509.368	M-H+CH3COOH	2.51492	*		-0.0454693	0.749456	0.953853	0.271957	0.0503307	0.163702	0.234883	0.856452	0.978399	0.307374	0.128104	0.262736	0.0909003	0.388825	0.127249	0.363882	0.123618	0.453401
rpeakneg3730	Cer	Cer(d38:1)	38	1	652.59	590.676	M-H+CH3COOH	1.25098			0.230439	0.254053	0.879624	0.328356	0.0124193	0.0869353	0.16397	0.502625	0.978399	0.443537	0.0515049	0.154996	-0.036829	0.727435	-0.0583609	0.678071	0.0344059	0.835279
rpeakneg3924	Cer	Cer(d40:2)	40	2	678.605	612.612	M-H+CH3COOH	1.01265	*		0.133819	0.891136	0.985025	0.163663	0.0470651	0.159526	0.0740838	0.709577	0.978399	0.269427	0.0139712	0.0633623	0.0477019	0.651599	-0.0504558	0.71975	0.058967	0.721407
rpeakneg3942	Cer	Cer(d40:1)	40	1	680.62	686.957	M-H+CH3COOH	2.40715			0.239814	0.0751947	0.879624	0.31669	0.0198818	0.103257	0.382795	0.0828409	0.978399	0.286691	0.0276211	0.103419	-0.0506553	0.631559	0.00814713	0.953829	0.0437432	0.79146
rpeakneg4058	Cer	Cer(d41:1)	41	1	694.637	740.708	M-H+CH3COOH	0.556682			0.177062	0.148539	0.879624	0.312949	0.100412	0.250642	0.238166	0.0906703	0.978399	0.240456	0.0755686	0.19312	-0.0794877	0.451337	-0.113173	0.419748	0.134883	0.412963
rpeakneg4168	Cer	Cer(d42:3)	42	3	704.621	616.087	M-H+CH3COOH	3.01289	*		0.0800284	0.493763	0.927628	0.158753	0.0410666	0.146927	-0.124903	0.856452	0.978399	-0.0130599	0.237556	0.400487	0.0118599	0.910661	-0.107849	0.442087	0.185122	0.259211
rpeakneg4186	Cer	Cer(d42:2)	42	2	706.637	690.432	M-H+CH3COOH	0.421791	*		0.129065	0.2296	0.879624	0.201649	0.00971774	0.0745027	0.0862273	0.725481	0.978399	0.0611368	0.302003	0.460876	0.0286011	0.786671	-0.0770348	0.58351	0.254035	0.118628
rpeakneg4337	Cer	Cer(d43:2)	43	2	720.652	728.671	M-H+CH3COOH	2.55411			0.357406	0.386037	0.92077	-0.243231	0.830324	0.931583	-0.278269	0.873188	0.978399	-0.272119	0.437294	0.581853	-0.0147362	0.889118	-0.0326692	0.816362	-0.0342029	0.836238
rpeakneg4595	PC	PC(30:1)	30	1	762.531	348.203	M-H+CH3COOH	2.47546			0.231479	0.615775	0.939714	1.03371	0.00636093	0.0553573	-0.535373	0.412596	0.978399	0.425118	0.1906	0.352719	0.107202	0.309096	0.094902	0.499072	0.078961	0.632782
rpeakneg4608	PC	PC(30:0)	30	0	764.546	380.749	M-H+CH3COOH	2.60492			0.038386	0.72651	0.953853	0.569491	0.00534099	0.0505823	-0.46132	0.475891	0.978399	0.213786	0.229209	0.392581	0.136674	0.193904	0.0700976	0.617946	0.164519	0.316907
rpeakneg4752	PC	PC(32:2)	32	2	788.546	356.789	M-H+CH3COOH	1.97766			-0.00194732	0.939389	0.985025	0.547269	0.0309945	0.123213	-0.0940355	0.790226	0.978399	0.133456	0.163338	0.316836	0.0660084	0.531869	-0.0352101	0.802356	0.242364	0.137125
rpeakneg4766	PC	PC(32:1)	32	1	790.561	392.307	M-H+CH3COOH	1.01083			0.154773	0.72651	0.953853	0.441584	0.017046	0.0962949	0.0111704	0.678151	0.978399	-0.00108998	0.678151	0.808758	0.0956813	0.364259	0.0845769	0.547089	0.126967	0.44116
rpeakneg4783	PC	PC(32:0)	32	0	792.578	431.606	M-H+CH3COOH	2.80319			-0.00895465	0.939389	0.985025	0.0982105	0.0574331	0.179548	-0.0557106	0.530134	0.978399	0.137293	0.117774	0.254519	0.130667	0.214417	0.0207308	0.882864	0.33391	0.0377586
rpeakneg4872	PC	PC(33:2)	33	2	802.56	378.386	M-H+CH3COOH	0.0628587			0.0831641	0.915223	0.985025	0.151258	0.133614	0.296716	0.0785448	0.678151	0.978399	0.112819	0.169861	0.325567	0.0146206	0.889983	-0.0986126	0.482363	0.0617073	0.709014
rpeakneg4887	PC	PC(33:1)	33	1	804.577	417.377	M-H+CH3COOH	1.30751	*		0.121324	0.532952	0.927628	0.127114	0.0574331	0.179548	-0.142682	0.806661	0.978399	0.127014	0.412582	0.56776	0.0584205	0.580153	0.0839719	0.54997	-0.045773	0.782013
rpeakneg4907	PC	PC(33:0)	33	0	806.592	453.379	M-H+CH3COOH	0.322615			0.048767	0.819559	0.985025	0.399121	0.00971774	0.0745027	0.0795869	0.99151	0.99151	0.222627	0.166563	0.321158	0.174205	0.0967544	0.151932	0.277467	0.0753073	0.648648
rpeakneg4952	PC	PC(34:4)	34	4	812.545	354.123	M-H+CH3COOH	0.143249			0.173668	0.594545	0.939714	0.475027	0.0157661	0.0957865	0.010945	0.823182	0.978399	0.739711	0.139125	0.279989	0.0233883	0.824863	0.00588852	0.966621	0.0700297	0.671838
rpeakneg4965	PC	PC(34:3)	34	3	814.561	366.991	M-H+CH3COOH	3.53976			-0.106838	0.891136	0.985025	0.320022	0.017046	0.0962949	-0.206918	0.332892	0.978399	0.169224	0.449955	0.596237	0.112199	0.286955	0.0280713	0.841849	0.165229	0.314793
rpeakneg4966	PC	PC(34:3)	34	3	814.561	381.053	M-H+CH3COOH	3.66755			0.184716	0.338027	0.92077	0.478478	0.0653499	0.193052	-0.151342	0.923706	0.978399	0.46958	0.462822	0.603354	-0.0154302	0.883932	0.040776	0.771896	-0.0627222	0.704443
rpeakneg4983	PC	PC(34:2)	34	2	816.576	403.193	M-H+CH3COOH	1.11047			-0.0233055	0.196137	0.879624	0.0782866	0.174736	0.360673	-0.0191383	0.940625	0.986583	0.015328	0.237556	0.400487	0.139844	0.183671	0.00754215	0.957255	0.199432	0.223526
rpeakneg4997	PC	PC(34:1)	34	1	818.592	444.706	M-H+CH3COOH	0.649601	*		-0.0233888	0.939389	0.985025	0.10314	0.0332897	0.129148	0.062277	0.823182	0.978399	0.0552566	0.205426	0.361459	0.108436	0.303528	0.066871	0.63425	0.110221	0.504151
rpeakneg5013	PC	PC(34:0)	34	0	820.608	494.92	M-H+CH3COOH	3.33502			-0.0109654	0.987867	1	0.189616	0.0184162	0.0988334	0.152128	0.806661	0.978399	0.23634	0.0186931	0.0802555	0.144787	0.168505	0.110349	0.431513	0.151731	0.356484
rpeakneg5048	PC	PC(35:4)	35	4	826.563	375.953	M-H+CH3COOH	3.43793			0.091797	0.474763	0.927628	0.203601	0.0946371	0.239946	0.296642	0.572783	0.978399	0.385675	0.0948025	0.22282	0.0419647	0.691233	-0.0012503	0.992911	0.00720595	0.965273
rpeakneg5065	PC	PC(35:3)	35	3	828.578	390.447	M-H+CH3COOH	2.68065			-0.0572093	0.915223	0.985025	0.31502	0.0439795	0.153928	0.100945	0.856452	0.978399	0.184218	0.183489	0.343509	0.0431291	0.683117	0.012745	0.927829	0.0184716	0.911132
rpeakneg5090	PC	PC(35:2)	35	2	830.592	428.615	M-H+CH3COOH	3.26372			0.086614	0.915223	0.985025	0.18912	0.310446	0.526125	0.0907911	0.99151	0.99151	0.114288	0.48916	0.632568	0.0885099	0.401471	-0.013471	0.92373	0.0894147	0.588292
rpeakneg5110	PC	PC(35:1)	35	1	832.609	474.345	M-H+CH3COOH	1.37768			0.00699545	0.915223	0.985025	0.0656854	0.141175	0.307152	0.00561068	0.572783	0.978399	0.0575818	0.462822	0.603354	0.0584899	0.579702	0.0578769	0.680597	-0.0560238	0.734797
rpeakneg5142	PC	PC(36:5)	36	5	838.559	366.445	M-H+CH3COOH	0.0599087			-0.138238	0.166395	0.879624	0.312695	0.149061	0.319984	0.0390377	0.99151	0.99151	0.303361	0.213145	0.368994	0.162291	0.122195	-0.0206502	0.883317	0.272507	0.0932753
rpeakneg5148	PC	PC(36:4)	36	4	840.578	399.01	M-H+CH3COOH	1.73262			-0.00265447	0.819559	0.985025	0.00298663	1	1	0.1444	0.263877	0.978399	0.136357	0.246115	0.4085	-0.0370218	0.726065	-0.0916351	0.514026	0.246525	0.130301
rpeakneg5149	PC	PC(36:4)	36	4	840.578	375.151	M-H+CH3COOH	1.69224			-0.157077	0.772626	0.968037	0.287792	0.024906	0.113586	-0.103407	0.709577	0.978399	0.142395	0.343627	0.509898	0.0477558	0.651231	-0.0851416	0.544407	0.0964177	0.559287
rpeakneg5163	PC	PC(36:3)	36	3	842.593	414.45	M-H+CH3COOH	0.441362			-0.0711673	0.819559	0.985025	0.191079	0.0309945	0.123213	0.193196	0.940625	0.986583	0.178706	0.0541084	0.159843	0.0428823	0.684834	-0.0423086	0.763566	0.117122	0.477655
rpeakneg5177	PC	PC(36:2)	36	2	844.609	459.971	M-H+CH3COOH	1.11946			-0.0222495	0.72651	0.953853	0.139108	0.0268091	0.113586	0.0123739	0.558387	0.978399	0.0869016	0.205426	0.361459	0.0803976	0.446157	-0.0178672	0.898953	0.00669849	0.967717
rpeakneg5195	PC	PC(36:1)	36	1	846.625	511.253	M-H+CH3COOH	2.79385	*		0.0768857	0.915223	0.985025	0.251156	0.0114528	0.0838135	0.0646846	0.906822	0.978399	0.224728	0.144902	0.289804	0.0881783	0.403244	0.0850206	0.544981	-0.0420178	0.799514
rpeakneg5214	PC	PC(36:0)	36	0	848.647	569.288	M-H+CH3COOH	3.41019			0.148745	0.72651	0.953853	0.24999	0.36812	0.586806	0.0520549	0.647275	0.978399	0.0622966	0.400563	0.558361	0.0897822	0.39471	0.0737679	0.599619	0.126764	0.441897
rpeakneg5235	PC	PC(37:5)	37	5	852.575	390.106	M-H+CH3COOH	0.672349		yes	-0.116928	0.796	0.974571	0.892233	0.00282917	0.0455496	-0.0416316	0.587353	0.978399	0.5132	0.237556	0.400487	0.189604	0.0702624	0.081431	0.562148	0.264895	0.103163
rpeakneg5290	PC	PC(37:2)	37	2	858.623	492.338	M-H+CH3COOH	3.19851			0.0599232	0.175907	0.879624	0.223906	0.106465	0.257758	0.119908	0.99151	0.99151	0.170699	0.558387	0.699613	-0.0464295	0.660311	-0.155925	0.264886	0.0153253	0.926223
rpeakneg5343	PC	PC(38:5)	38	5	866.584	385.601	M-H+CH3COOH	6.03106			-0.177928	0.36959	0.92077	-0.126987	0.699708	0.859947	-0.0404613	0.678151	0.978399	0.0362892	0.790226	0.862551	0.0512722	0.627406	-0.100226	0.475192	0.127068	0.440792
rpeakneg5356	PC	PC(38:4)	38	4	868.609	455.12	M-H+CH3COOH	2.64763			-0.0520523	0.30825	0.92077	-0.0064234	0.501948	0.718343	0.0891323	0.273082	0.978399	0.330003	0.0379923	0.128774	0.106307	0.313174	0.128942	0.357478	0.173247	0.291549
rpeakneg5357	PC	PC(38:4)	38	4	868.608	428.871	M-H+CH3COOH	2.56891	*		-0.0915303	0.55312	0.927628	0.270876	0.024906	0.113586	0.0699419	0.906822	0.978399	0.321176	0.125447	0.262298	0.0206045	0.845432	-0.0280713	0.841849	0.101695	0.537878
rpeakneg5369	PC	PC(38:3)	38	3	870.623	477.476	M-H+CH3COOH	0.397585	*		-0.343217	0.915223	0.985025	0.358136	0.0268091	0.113586	-0.130329	0.806661	0.978399	0.397128	0.112861	0.252369	0.0922113	0.381992	0.0579172	0.680386	0.079773	0.629278
rpeakneg5392	PC	PC(38:2)	38	2	872.639	517.929	M-H+CH3COOH	3.75831			-0.107187	0.963611	0.985025	0.415758	0.0157661	0.0957865	-0.128419	0.48916	0.978399	0.233314	0.31208	0.474008	0.0996681	0.344522	0.0407357	0.772116	0.113671	0.490811
rpeakneg5393	PC	PC(38:2)	38	2	872.639	531.862	M-H+CH3COOH	3.5756			-0.122641	0.796	0.974571	0.414918	0.0184162	0.0988334	-0.252679	0.449955	0.978399	0.417615	0.0421157	0.136982	0.106963	0.310182	0.0200048	0.886939	0.11631	0.480733
rpeakneg5415	PC	PC(38:1)	38	1	874.658	579.95	M-H+CH3COOH	2.96521			-0.303554	0.0497899	0.879624	0.372665	0.247214	0.439795	-0.345136	0.213145	0.978399	0.182568	0.0791368	0.196016	0.218676	0.0362417	0.0849399	0.545364	0.065361	0.692605
rpeakneg5610	PC	PC(40:5)	40	5	894.623	453.268	M-H+CH3COOH	2.45957			-0.154661	0.0463514	0.879624	0.172351	0.165834	0.344507	-0.0509913	0.587353	0.978399	0.281192	0.0828409	0.203624	0.171151	0.102839	0.0792531	0.572685	0.122501	0.457521
rpeakneg5624	PC	PC(40:4)	40	4	896.641	498.727	M-H+CH3COOH	1.49489	*		-0.0480224	0.939389	0.985025	0.317972	0.0357288	0.132238	-0.212017	0.957565	0.991439	0.553054	0.0990842	0.231197	0.0934836	0.375431	0.0477535	0.734192	0.0962147	0.560118
rpeakneg5642	PC	PC(40:3)	40	3	898.657	552.971	M-H+CH3COOH	1.16964			-0.131597	0.749456	0.953853	0.839974	0.0157661	0.0957865	0.0197394	0.678151	0.978399	1.38679	0.117774	0.254519	0.0647515	0.539727	0.0123014	0.930335	0.118036	0.474203
rpeakneg5771	PC	PC(42:6)	42	6	920.639	474.881	M-H+CH3COOH	2.16549			-0.107642	0.703807	0.953853	0.833156	0.119437	0.274704	-0.287254	0.839781	0.978399	0.325621	0.112861	0.252369	0.0625152	0.553847	0.0143583	0.918723	0.092967	0.573496
rpeakneg4172	SM	SM(d30:1)	30	1	705.52	300.841	M-H+CH3COOH	0.853572			-0.192197	0.615775	0.939714	0.316822	0.119437	0.274704	-0.362265	0.558387	0.978399	0.107935	0.273082	0.428938	0.112399	0.286089	-0.0757038	0.59005	0.268853	0.0979264
rpeakneg4431	SM	SM(d32:2)	32	2	731.535	306.236	M-H+CH3COOH	2.0404			-0.134646	0.513162	0.927628	0.0851127	0.106465	0.257758	-0.245407	0.365752	0.978399	0.152904	0.773883	0.856325	0.102722	0.329867	-0.0428329	0.760722	0.204406	0.211954
rpeakneg4452	SM	SM(d32:0)	32	0	735.567	344.296	M-H+CH3COOH	3.03008			-0.192902	0.891136	0.985025	0.194178	0.21392	0.407588	-0.387609	0.292144	0.978399	0.078049	0.790226	0.862551	0.0885407	0.401306	-0.11523	0.411292	0.30742	0.0569408
rpeakneg4515	SM	SM(d33:2)	33	2	745.551	321.645	M-H+CH3COOH	1.18481			-0.311523	0.01696	0.741218	0.0729821	0.38352	0.60536	-0.085773	0.693798	0.978399	0.473794	0.0866751	0.209867	0.278315	0.00722486	0.180447	0.196014	0.247743	0.128352
rpeakneg4532	SM	SM(d33:1)	33	1	747.566	350.783	M-H+CH3COOH	1.75064			-0.0983472	0.474763	0.927628	0.0273226	0.520317	0.728444	-0.129876	0.823182	0.978399	-0.0190951	0.544169	0.692579	0.0826107	0.433698	-0.0897395	0.522806	0.233838	0.151927
rpeakneg4578	SM	SM(d34:2)	34	2	759.567	338.986	M-H+CH3COOH	3.26374			-0.0539014	0.196137	0.879624	0.0187679	0.203576	0.392524	-0.0726809	0.37714	0.978399	0.112306	0.292144	0.447954	0.170218	0.104757	0.0235138	0.867273	0.278799	0.0856656
rpeakneg4591	SM	SM(d34:1)	34	1	761.582	371.961	M-H+CH3COOH	1.94567			0.056861	0.637332	0.941381	0.132429	0.119437	0.274704	-0.0022189	0.662642	0.978399	0.00187375	0.647275	0.777697	0.0699643	0.507516	-0.0931274	0.507167	0.303766	0.0601085
rpeakneg4667	SM	SM(d35:2)	35	2	773.583	359.682	M-H+CH3COOH	2.8809	*		-0.187729	0.0803153	0.879624	0.0735294	0.678665	0.850312	-0.108288	0.412596	0.978399	-0.0152992	0.725473	0.831334	0.170265	0.104661	-0.0193192	0.89079	0.254644	0.117717
rpeakneg4679	SM	SM(d35:1)	35	1	775.597	395.219	M-H+CH3COOH	0.843928			-0.0829708	0.594545	0.939714	0.0208097	0.520317	0.728444	-0.181029	0.400563	0.978399	0.0376855	0.923706	0.938276	0.0569091	0.590006	-0.0114544	0.935121	0.205014	0.210567
rpeakneg4740	SM	SM(d36:3)	36	3	785.583	350.859	M-H+CH3COOH	2.00238			-0.306137	0.0973952	0.879624	-0.106216	0.432035	0.662454	-0.0404583	0.572783	0.978399	-0.108464	0.823182	0.886503	0.10532	0.317713	0.0542873	0.699438	0.187558	0.252884
rpeakneg4750	SM	SM(d36:2)	36	2	787.597	382.387	M-H+CH3COOH	0.141456	*		-0.0981929	0.124549	0.879624	-0.0276771	0.539027	0.735451	-0.148813	0.117774	0.978399	-0.0149571	0.572783	0.714869	0.129133	0.219895	0.127087	0.364496	0.125343	0.447072
rpeakneg4762	SM	SM(d36:1)	36	1	789.613	423.812	M-H+CH3COOH	0.624444	*		-0.0163841	0.637332	0.941381	-0.0265775	0.720985	0.872771	-0.0849496	0.42484	0.978399	-0.00950336	0.864809	0.912878	0.0623224	0.555072	0.0727192	0.604831	0.154065	0.349046
rpeakneg4869	SM	SM(d37:2)	37	2	801.613	408.944	M-H+CH3COOH	0.362592	*		0.0804863	0.867148	0.985025	-0.00264569	0.786061	0.913761	-0.267119	0.31208	0.978399	-0.091154	0.437294	0.581853	0.0101018	0.923862	-0.0755425	0.590844	0.151021	0.358767
rpeakneg4960	SM	SM(d38:3)	38	3	813.613	390.642	M-H+CH3COOH	2.44919			-0.0413557	0.867148	0.985025	-0.301327	0.119437	0.274704	-0.210877	0.516285	0.978399	-0.195403	0.183489	0.343509	-0.108289	0.304186	-0.159151	0.255002	0.171218	0.297326
rpeakneg4978	SM	SM(d38:2)	38	2	815.629	436.911	M-H+CH3COOH	0.846556	*		-0.00734772	0.637332	0.941381	0.0392806	0.247214	0.439795	-0.108261	0.1906	0.978399	-0.187375	0.725481	0.831334	0.0700954	0.506719	-0.00931677	0.94721	0.261343	0.108043
rpeakneg5083	SM	SM(d39:2)	39	2	829.645	470.341	M-H+CH3COOH	3.76124			0.0317891	1	1	0.182956	0.141175	0.307152	-0.327	0.150861	0.978399	-0.000594162	0.558387	0.699613	0.0347469	0.742289	-0.172259	0.217423	0.254238	0.118324
rpeakneg5106	SM	SM(d39:1)	39	1	831.661	532.858	M-H+CH3COOH	4.10592			0.0751179	0.615775	0.939714	0.0336966	0.764177	0.901337	0.0781482	0.332892	0.978399	0.0257579	0.273082	0.428938	-0.0318706	0.762965	-0.158022	0.258432	0.215976	0.186657
rpeakneg5158	SM	SM(d40:3)	40	3	841.643	441.416	M-H+CH3COOH	1.68185			0.0745068	0.637332	0.941381	-0.0292279	0.786061	0.913761	0.0149452	0.678151	0.978399	0.0308188	0.516285	0.659697	-0.0668643	0.52655	-0.159071	0.255246	0.186949	0.254456
rpeakneg5171	SM	SM(d40:2)	40	2	843.66	504.834	M-H+CH3COOH	0.43151			0.0641266	0.420245	0.927628	-0.00461749	0.808116	0.922742	-0.00266792	0.873188	0.978399	0.0178599	0.292144	0.447954	0.0397978	0.706428	-0.0976043	0.486874	0.160459	0.32916
rpeakneg5260	SM	SM(d41:3)	41	3	855.665	474.866	M-H+CH3COOH	5.4476			-0.139766	0.659201	0.953853	-0.0683912	0.897697	0.960327	-0.119706	0.516285	0.978399	0.0225689	0.292144	0.447954	0.00448795	0.966133	-0.0334355	0.812132	0.118949	0.470765
rpeakneg5282	SM	SM(d41:2)	41	2	857.676	545.217	M-H+CH3COOH	3.54327			-0.0686811	0.338027	0.92077	-0.0391589	0.415481	0.649442	-0.349941	0.292144	0.978399	0.108148	0.254889	0.414516	0.0956274	0.364531	-0.0813907	0.562342	0.139755	0.396132
rpeakneg5342	SM	SM(d42:5)	42	5	865.644	420.093	M-H+CH3COOH	0.0324066			-0.130318	0.573655	0.937649	-0.124582	0.259079	0.45837	-0.25641	0.322377	0.978399	-0.445555	0.259342	0.418564	-0.0290406	0.783472	0.0295636	0.833558	0.163606	0.319639
rpeakneg5352	SM	SM(d42:4)	42	4	867.659	451.372	M-H+CH3COOH	3.21343			0.0187969	0.338027	0.92077	0.0910964	0.720985	0.872771	-0.0642807	0.332878	0.978399	-0.145527	0.117774	0.254519	-0.0835746	0.428333	-0.163104	0.243237	0.215164	0.188359
rpeakneg5364	SM	SM(d42:3)	42	3	869.675	506.427	M-H+CH3COOH	3.14741			0.0155379	0.493763	0.927628	0.0629508	0.74248	0.885476	-0.0521973	0.400563	0.978399	-0.0728465	0.354566	0.518977	-0.0327883	0.75635	-0.201581	0.147772	0.260835	0.108754
rpeakneg5385	SM	SM(d42:2)	42	2	871.691	566.611	M-H+CH3COOH	1.0917			0.0786574	0.513162	0.927628	0.0648445	0.353111	0.580111	-0.0710845	0.741504	0.978399	0.0220015	0.906822	0.932897	0.000501232	0.996217	-0.11168	0.425943	0.243074	0.135942
rpeakneg5535	SM	SM(d43:2)	43	2	885.71	597.901	M-H+CH3COOH	3.13018			0.295227	0.493763	0.927628	-0.133768	0.112804	0.269059	-0.0945649	0.790226	0.978399	-0.559725	0.332892	0.496256	-0.0783156	0.458059	-0.136444	0.329953	0.0650566	0.693967
rpeakneg5616	SM	SM(d44:4)	44	4	895.694	521.135	M-H+CH3COOH	1.75299			0.540549	0.0184154	0.741218	0.0423455	0.483927	0.708294	-0.208009	0.88998	0.978399	-0.541415	0.197911	0.356019	-0.164551	0.117012	-0.344882	0.0114379	0.230997	0.157111
rpeakneg5635	SM	SM(d44:3)	44	3	897.706	586.453	M-H+CH3COOH	3.12349			0.0932484	0.402924	0.927628	0.0134777	0.965815	0.977964	-0.138597	0.647275	0.978399	0.0824766	0.773883	0.856325	-0.0526602	0.618104	-0.218117	0.116645	0.292907	0.0703565
rpeakneg5648	SM	SM(d44:2)	44	2	899.724	651.909	M-H+CH3COOH	1.0632			0.0710745	0.939389	0.985025	-0.436469	0.0503307	0.163702	0.228239	0.42484	0.978399	0.172038	0.906822	0.932897	-0.113818	0.280011	-0.0202065	0.885807	-0.104334	0.527324
rpeakneg198	FFA	FFA(8:0)	8	0	143.106	69.6321	M-H	8.71522			0.0391992	0.322915	0.92077	0.369687	0.183989	0.370279	0.220348	0.282504	0.978399	0.439999	0.128104	0.262736	-0.0212599	0.840579	-0.236751	0.0878531	0.196388	0.23082
rpeakneg356	FFA	FFA(10:1)	10	1	169.122	82.8188	M-H	6.24399			-0.0685254	0.420245	0.927628	0.110955	0.597103	0.78798	0.0197966	0.602092	0.978399	-0.359414	0.95757	0.966575	0.083405	0.429275	0.0918771	0.512911	0.15031	0.361059
rpeakneg400	FFA	FFA(11:1)	11	1	183.138	100.219	M-H	4.97426			-0.233217	0.2296	0.879624	0.332932	0.297014	0.508716	-0.463632	0.205426	0.978399	0.209398	0.37714	0.54457	0.16482	0.116404	0.131362	0.34845	0.167361	0.308503
rpeakneg435	FFA	FFA(12:2)	12	2	195.138	95.6739	M-H	3.59774	*		-0.219436	0.166395	0.879624	0.132349	0.943057	0.976412	-0.400606	0.437294	0.978399	-0.3664	0.839781	0.898371	0.0620063	0.557085	0.0329515	0.814803	0.153659	0.350333
rpeakneg452	FFA	FFA(12:0)	12	0	199.17	151.571	M-H	3.66719			-0.0104671	0.703807	0.953853	0.152788	0.432035	0.662454	-0.047027	0.602092	0.978399	-0.0663695	0.388744	0.558361	0.0895586	0.395893	0.0206098	0.883543	0.47336	0.00233787
rpeakneg507	FFA	FFA(13:1)	13	1	211.17	149.695	M-H	3.05687	*		-0.715518	0.175907	0.879624	0.547318	0.324273	0.543833	0.00728067	0.572783	0.978399	0.34755	0.437294	0.581853	0.164165	0.117884	0.0879648	0.531092	0.25099	0.123262
rpeakneg650	FFA	FFA(14:2)	14	2	223.17	144.181	M-H	1.26154			-0.445124	0.294033	0.92077	-0.343903	0.965815	0.977964	-0.10765	0.602092	0.978399	-0.546504	0.790226	0.862551	0.109816	0.297378	0.0473905	0.736139	0.315641	0.0502995
rpeakneg678	FFA	FFA(14:1)	14	1	225.186	173.643	M-H	2.1509			-0.732347	0.241609	0.879624	0.0113694	0.920344	0.974838	0.215501	0.516285	0.978399	-0.280153	0.693798	0.815339	0.0975629	0.354859	0.0311769	0.824615	0.344059	0.0319769
rpeakneg690	FFA	FFA(14:0)	14	0	227.201	199.741	M-H	1.83363			-0.222926	0.749456	0.953853	0.0946971	0.786061	0.913761	-0.246846	0.974534	0.99151	0.0938581	0.602092	0.737162	0.0286782	0.786109	-0.0636041	0.650936	0.398256	0.0120379
rpeakneg928	FFA	FFA(16:1)	16	1	253.217	212.545	M-H	0.126678			-0.631103	0.196137	0.879624	-0.439799	0.193601	0.382451	-0.0661075	0.587342	0.978399	-0.281285	0.412596	0.56776	0.0740744	0.482837	0.00427523	0.975762	0.303158	0.0606498
rpeakneg932	FFA	FFA(16:0)	16	0	255.233	242.228	M-H	0.480735			-0.0351743	0.939389	0.985025	-0.104525	0.520317	0.728444	0.182901	0.544169	0.978399	-0.113343	0.856452	0.907163	-0.0165021	0.875931	-0.0823586	0.557687	0.244495	0.133598
rpeakneg989	FFA	FFA(17:1)	17	1	267.233	233.387	M-H	1.75819			-0.320642	0.241609	0.879624	0.153958	0.897697	0.960327	0.185443	0.88998	0.978399	0.197475	0.823182	0.886503	0.114867	0.275575	0.0211341	0.880601	0.356137	0.0260654
rpeakneg996	FFA	FFA(17:0)	17	0	269.249	259.613	M-H	1.80056			-0.0793352	0.867148	0.985025	0.0714434	0.483927	0.708294	-0.033859	0.88998	0.978399	0.19771	0.1906	0.352719	0.0659159	0.532445	0.00282326	0.983993	0.353701	0.0271784
rpeakneg1024	FFA	FFA(18:4)	18	4	275.202	177.024	M-H	1.46246			0.24329	0.55312	0.927628	0.0718689	0.483927	0.708294	-0.521374	0.302003	0.978399	0.369528	0.725481	0.831334	0.0751617	0.476417	0.0573526	0.683338	0.17548	0.285278
rpeakneg1052	FFA	FFA(18:3)	18	3	277.217	199.526	M-H	1.18159			-0.0123095	0.72651	0.953853	-0.0582778	0.965815	0.977964	-0.0465451	0.400563	0.978399	0.0185991	0.749552	0.849844	0.0267272	0.800347	-0.0508591	0.717602	0.247235	0.129161
rpeakneg1064	FFA	FFA(18:2)	18	2	279.233	224.878	M-H	0.0554349			-0.591707	0.185819	0.879624	-0.486588	0.36812	0.586806	0.0010881	0.806661	0.978399	-0.194865	0.616995	0.752547	0.0627311	0.552476	0.026821	0.848809	0.260734	0.108896
rpeakneg1079	FFA	FFA(18:1)	18	1	281.249	251.598	M-H	0.477684			-0.270559	0.402924	0.927628	-0.312081	0.539027	0.735451	0.298443	0.693798	0.978399	-0.283139	0.462822	0.603354	0.0620834	0.556594	-0.0114141	0.935349	0.269767	0.0967473
rpeakneg1309	FFA	FFA(19:1)	19	1	295.265	268.974	M-H	0.0171462			-0.396289	0.241609	0.879624	0.167496	0.875132	0.945613	0.0575563	0.757641	0.978399	0.0950005	0.99151	0.99151	0.136898	0.193169	0.0609422	0.664659	0.331271	0.0393939
rpeakneg1355	FFA	FFA(20:4)	20	4	303.233	222.166	M-H	0.430288			-0.490119	0.0857155	0.879624	-0.184669	0.448964	0.681917	-0.0111096	0.88998	0.978399	-0.0605287	0.974534	0.97757	0.0331584	0.753686	0.0252884	0.857356	0.246525	0.130301
rpeakneg1391	FFA	FFA(20:3)	20	3	305.249	239.289	M-H	0.788569			-0.0590396	0.55312	0.927628	-0.205799	0.943057	0.976412	0.248386	0.632058	0.978399	0.0706362	0.873188	0.912878	0.0222161	0.83351	0.0190772	0.89215	0.222674	0.173029
rpeakneg1429	FFA	FFA(20:2)	20	2	307.264	260.149	M-H	0.568196			-0.308793	0.254053	0.879624	-0.330233	0.271332	0.477426	0.298275	0.906822	0.978399	-0.136307	0.647266	0.777697	0.0241671	0.819128	-0.0484795	0.730303	0.29311	0.0701531
rpeakneg1446	FFA	FFA(20:1)	20	1	309.28	284.126	M-H	1.88549			-0.297069	0.338027	0.92077	-0.499325	0.247214	0.439795	0.341564	0.923706	0.978399	-0.342927	0.42484	0.574783	0.0410625	0.697545	-0.0336372	0.81102	0.249062	0.126266
rpeakneg1541	FFA	FFA(22:6)	22	6	327.233	214.416	M-H	0.250895			-0.418117	0.157275	0.879624	-0.362151	0.57743	0.768316	-0.256757	0.544169	0.978399	0.0428528	0.95757	0.966575	0.0458434	0.664338	-0.0504961	0.719535	0.299098	0.0643582
rpeakneg1550	FFA	FFA(22:5)	22	5	329.249	229.165	M-H	1.55441			-0.342685	0.166395	0.879624	-0.13975	0.875132	0.945613	-0.129443	0.693798	0.978399	-0.111338	0.923704	0.938276	0.0615127	0.560234	-0.0191579	0.891696	0.248453	0.127225
rpeakneg1564	FFA	FFA(22:3)	22	3	333.281	272.182	M-H	1.99499			-0.230222	0.185819	0.879624	0.0301443	0.57743	0.768316	0.290148	0.632058	0.978399	0.368937	0.120283	0.258207	0.159685	0.128391	0.107082	0.445356	0.34548	0.0312289
rpeakneg1570	FFA	FFA(22:2)	22	2	335.296	291.524	M-H	2.20714			-0.0449744	0.493763	0.927628	-0.0891608	0.808116	0.922742	0.486657	0.647275	0.978399	-0.142448	0.685949	0.815039	0.0898131	0.394547	-0.0456159	0.745682	0.354411	0.0268498
rpeakneg1601	FFA	FFA(22:1)	22	1	337.312	315.497	M-H	1.23938			0.00602728	0.573655	0.937649	-0.180839	0.943057	0.976412	0.0528498	0.516285	0.978399	-0.0622961	0.856452	0.907163	0.138795	0.187012	0.0585626	0.67702	0.231808	0.155617
rpeakneg1683	FFA	FFA(23:1)	23	1	351.327	325.909	M-H	0.515603			-0.453277	0.0253846	0.817384	-0.102761	0.897697	0.960327	-0.0326803	0.873188	0.978399	0.473962	0.0625857	0.173729	0.160834	0.125631	0.162539	0.244894	0.229576	0.15975
rpeakneg1707	FFA	FFA(23:0)	23	0	353.342	352.219	M-H	1.82949			-0.491466	0.0036769	0.29599	-0.0383635	0.637335	0.814372	-0.360074	0.475891	0.978399	0.375626	0.0421098	0.136982	0.229981	0.0274269	0.229209	0.0987517	0.130012	0.430192
rpeakneg1714	FFA	FFA(24:5)	24	5	357.281	262.281	M-H	1.32862			-0.729421	0.0573106	0.879624	0.0368494	0.920344	0.974838	0.0162423	0.790226	0.978399	0.938389	0.282504	0.439451	0.127459	0.225981	0.0799387	0.569358	0.323355	0.0446484
rpeakneg1779	FFA	FFA(24:2)	24	2	363.327	324.702	M-H	0.921488			-0.13689	0.322915	0.92077	0.035336	0.830324	0.931583	0.0424384	0.806661	0.978399	0.110504	0.693798	0.815339	0.0934913	0.375391	0.0586432	0.676599	0.288137	0.0752712
rpeakneg1795	FFA	FFA(24:1)	24	1	365.343	354.514	M-H	1.40489			-0.0194194	0.867148	0.985025	0.0520544	0.415481	0.649442	0.0233332	0.616995	0.978399	0.132855	0.263877	0.418564	0.0868442	0.410424	0.0242801	0.862988	0.208567	0.202597
rpeakneg1909	FFA	FFA(25:3)	25	3	375.327	318.926	M-H	1.68599			-0.747856	0.0497899	0.879624	-0.00282148	0.657869	0.837288	-0.0447813	0.856452	0.978399	1.27071	0.122854	0.258556	0.0697252	0.508971	0.0337985	0.81013	-0.0052776	0.974563
rpeakneg1915	FFA	FFA(25:2)	25	2	377.343	344.633	M-H	0.48103			-1.22256	0.00538641	0.346885	0.39343	0.0268091	0.113586	-0.2662	0.42484	0.978399	1.10683	0.00513396	0.0367364	0.304718	0.00314325	0.230499	0.096816	0.293719	0.0695456
rpeakneg1925	FFA	FFA(25:0)	25	0	381.374	400.519	M-H	0.119438			-0.825165	0.00182372	0.293618	-0.0705425	0.852669	0.937063	-0.759044	0.254889	0.978399	0.914594	0.197911	0.356019	0.236034	0.0235059	0.102121	0.466838	0.221456	0.175453
rpeakneg2015	FFA	FFA(26:2)	26	2	391.359	364.68	M-H	1.06371			-0.741093	0.0036769	0.29599	0.0922977	0.338495	0.561832	-0.125759	0.923706	0.978399	0.821851	0.00260115	0.0299132	0.28197	0.00646782	0.193555	0.164932	0.324775	0.0436657
rpeakneg2029	FFA	FFA(26:1)	26	1	393.374	388.833	M-H	0.76166			-1.37046	0.000777024	0.250202	0.239746	0.183989	0.370279	-0.272047	0.462809	0.978399	1.51423	0.00913465	0.0496717	0.350377	0.000617154	0.348915	0.0104492	0.254137	0.118476
rpeakneg2071	FFA	FFA(27:3)	27	3	403.359	359.257	M-H	1.89134			0.468778	0.915223	0.985025	0.832705	0.0214482	0.106251	-0.443307	0.544169	0.978399	1.68331	0.183489	0.343509	0.0986502	0.349496	-0.0254497	0.856456	0.100883	0.541146
rpeakneg4369	PE-O	PE(O-36:4)	36	3	724.529	452.446	M-H	1.68627			0.194527	0.241609	0.879624	0.277352	0.203576	0.392524	0.330945	0.741504	0.978399	-0.113159	0.757641	0.850036	-0.0213833	0.839666	-0.153707	0.271828	0.00202985	0.990215
rpeakneg4639	PE-O	PE(O-40:9)	40	8	770.514	389.132	M-H	1.95834			0.147308	0.867148	0.985025	-0.392992	0.235735	0.436246	0.179414	0.741504	0.978399	-0.206111	0.873188	0.912878	-0.148272	0.15838	-0.26216	0.0579124	-0.0246626	0.88153
rpeakneg4647	PE-O	PE(O-40:8)	40	7	772.528	428.354	M-H	0.00974258			-0.076135	0.963611	0.985025	0.00785988	0.852669	0.937063	-0.221457	0.632058	0.978399	-0.124302	0.558387	0.699613	0.0192088	0.855786	-0.221868	0.110337	-0.0386686	0.815206
rpeakneg4110	PE-O	PE(O-34:3)	34	2	698.513	442.502	M-H	2.47886			0.370753	0.140179	0.879624	0.375921	0.017046	0.0962949	-0.0964317	0.839781	0.978399	0.0714117	0.37714	0.54457	0.000817394	0.99383	-0.184964	0.184865	0.120065	0.466581
rpeakneg4127	PE-O	PE(O-34:2)	34	1	700.53	491.394	M-H	0.304628			0.262328	0.55312	0.927628	0.333105	0.017046	0.0962949	-0.0544881	0.95757	0.991439	0.367505	0.117774	0.254519	0.0868134	0.410591	-0.0294426	0.83423	0.146859	0.372314
rpeakneg4239	PE-O	PE(O-35:3)	35	2	712.53	472.459	M-H	0.640485			-0.296843	0.615775	0.939714	0.543032	0.235735	0.436246	1.15086	0.823182	0.978399	0.13406	0.42484	0.574783	0.0133096	0.899794	-0.0595305	0.671981	-0.0800774	0.627965
rpeakneg4333	PE-O	PE(O-36:6)	36	5	720.499	400.364	M-H	1.05187			0.123333	0.659201	0.953853	0.405749	0.149061	0.319984	-0.236694	0.741504	0.978399	0.349	0.400563	0.558361	0.0609961	0.563539	-0.165484	0.236335	0.191719	0.242317
rpeakneg4345	PE-O	PE(O-36:5)	36	4	722.513	436.646	M-H	0.920009	*		0.296809	0.185819	0.879624	0.0546433	0.203576	0.392524	-0.129406	0.516285	0.978399	0.135562	0.42484	0.574783	-0.0314234	0.766195	-0.245221	0.0767612	0.0548058	0.740361
rpeakneg4393	PE-O	PE(O-36:3)	36	2	726.545	507.489	M-H	2.03077			0.199765	0.2296	0.879624	0.219444	0.133614	0.296716	0.130019	0.616995	0.978399	0.0802237	0.35458	0.518977	-0.0358728	0.734245	-0.159676	0.253419	-0.033188	0.841034
rpeakneg4458	PE-O	PE(O-37:5)	37	4	736.529	466.085	M-H	1.09692			0.0513504	0.55312	0.927628	0.0739089	0.988602	0.991682	0.388335	0.343627	0.978399	0.256647	0.400563	0.558361	-0.0256862	0.807971	-0.177946	0.202387	-0.119355	0.469242
rpeakneg4521	PE-O	PE(O-38:7)	38	6	746.515	418.774	M-H	3.49016			-0.0344008	0.843282	0.985025	-0.0226742	0.57743	0.768316	-0.271298	0.873188	0.978399	-0.152665	0.632058	0.765123	-0.0506707	0.631455	-0.338913	0.0130487	0.0136	0.93451
rpeakneg4534	PE-O	PE(O-38:6)	38	5	748.53	446.549	M-H	0.0898114	*		0.216992	0.338027	0.92077	0.179707	0.183989	0.370279	0.0255593	0.99151	0.99151	0.0502944	0.516285	0.659697	0.00133405	0.98993	-0.201944	0.147029	0.0813968	0.622293
rpeakneg4544	PE-O	PE(O-38:5)	38	4	750.545	501.135	M-H	2.34718			0.0491755	0.437996	0.927628	-0.124244	0.764177	0.901337	0.168045	0.572783	0.978399	-0.0607188	0.823182	0.886503	-0.0621605	0.556103	-0.189562	0.173992	-0.0867759	0.599391
rpeakneg4559	PE-O	PE(O-38:4)	38	3	752.562	527.608	M-H	0.190894			0.0901402	0.124549	0.879624	0.184717	0.0891309	0.235247	0.0200158	0.725481	0.978399	0.209643	0.400509	0.558361	0.0119525	0.909967	-0.0840526	0.549585	-0.0158328	0.923787
rpeakneg4581	PE-O	PE(O-39:7)	39	6	760.528	446.015	M-H	0.700355			-0.615782	0.493763	0.927628	-0.0663016	0.74248	0.885476	0.242844	0.99151	0.99151	0.0126341	0.757641	0.850036	0.0735886	0.48572	-0.0977656	0.486151	0.0472954	0.774947
rpeakneg4671	PE-O	PE(O-40:7)	40	6	774.545	479.061	M-H	0.249705			-0.110306	0.891136	0.985025	-0.244546	0.126371	0.288591	-0.137554	0.906822	0.978399	-0.121412	0.205426	0.361459	-0.040754	0.699708	-0.279221	0.0428927	-0.0716536	0.664669
rpeakneg4684	PE-O	PE(O-40:6)	40	5	776.561	499.517	M-H	1.39185			-0.174287	0.266936	0.895349	0.35208	0.501948	0.718343	-0.298902	0.263877	0.978399	0.0860282	0.757641	0.850036	0.109778	0.297549	0.199726	0.151616	-0.0940834	0.568881
rpeakneg4705	PE-O	PE(O-40:5)	40	4	778.577	551.101	M-H	1.64746			0.232238	0.915223	0.985025	0.161578	0.720985	0.872771	0.213218	0.923706	0.978399	0.300602	0.263877	0.418564	0.054642	0.604927	0.103856	0.459265	-0.128185	0.436755
rpeakneg4860	PE-O	PE(O-42:8)	42	7	800.562	485.741	M-H	3.04452			0.512829	0.915223	0.985025	-0.451756	0.36812	0.586806	-0.432994	0.263877	0.978399	-0.989593	0.213145	0.368994	-0.0398595	0.705994	-0.169114	0.226068	-0.0624178	0.705813
rpeakneg2321	LPE	LPE(16:1)	16	1	450.263	136.058	M-H	1.00243			0.35585	0.532952	0.927628	0.969774	0.0410666	0.146927	0.177234	0.99151	0.99151	0.179959	0.263877	0.418564	0.0955811	0.364764	0.126361	0.367265	0.0415104	0.801887
rpeakneg2334	LPE	LPE(16:0)	16	0	452.279	167.878	M-H	0.489973			-0.128143	0.206869	0.879624	0.112437	0.943057	0.976412	0.159369	0.449955	0.978399	0.158986	0.122854	0.258556	0.128161	0.223414	0.066387	0.636711	0.0499342	0.762742
rpeakneg2513	LPE	LPE(18:2)	18	2	476.279	151.035	M-H	0.227958			0.152338	0.963611	0.985025	0.292745	0.0612857	0.187943	0.0966098	0.773883	0.978399	0.624804	0.0443156	0.142696	0.0987813	0.348853	-0.039324	0.779811	0.100071	0.544423
rpeakneg2517	LPE	LPE(18:1)	18	1	478.294	180.979	M-H	2.30333			0.218802	0.456171	0.927628	0.310617	0.0214482	0.106251	0.217148	0.246115	0.978399	0.673366	0.0307678	0.111317	0.0358188	0.73463	-0.0353311	0.801691	0.0157313	0.924274
rpeakneg2648	LPE	LPE(20:4)	20	4	500.278	151.833	M-H	0.755512			-0.210984	0.175907	0.879624	0.132839	0.297014	0.508716	-0.0534853	0.88998	0.978399	0.277416	0.0568208	0.164832	0.177482	0.0905428	0.127854	0.361587	0.149701	0.36303
rpeakneg2657	LPE	LPE(20:3)	20	3	502.295	168.152	M-H	2.72397			-0.238341	0.796	0.974571	0.654653	0.0309945	0.123213	0.0451962	0.773883	0.978399	0.555554	0.040009	0.134197	0.0633017	0.54886	0.0325885	0.816808	0.0741909	0.653528
rpeakneg2754	LPE	LPE(22:5)	22	5	526.294	161.196	M-H	1.45144			-0.511037	0.140179	0.879624	0.344529	0.0184162	0.0988334	0.238852	0.602092	0.978399	0.656531	0.00548253	0.0375612	0.303346	0.00328848	0.203517	0.143839	0.200346	0.221369
rpeakneg2757	LPC	LPC(14:0)	14	0	526.315	117.05	M-H+CH3COOH	0.128465			0.032942	1	1	0.554861	0.00971774	0.0745027	-0.137249	0.940625	0.986583	0.92566	0.0148211	0.0662831	0.117142	0.266114	0.028878	0.837366	0.117528	0.476119
rpeakneg2873	LPC	LPC(15:0)	15	0	540.331	140.859	M-H+CH3COOH	0.568272			-0.0685462	0.55312	0.927628	0.12079	0.119437	0.274704	0.0224279	0.400563	0.978399	0.456829	0.0109865	0.0536007	0.118468	0.260701	0.0659837	0.638765	0.0551103	0.738968
rpeakneg2957	LPC	LPC(16:1)	16	1	552.332	133.115	M-H+CH3COOH	3.0544			-0.183753	0.338027	0.92077	0.255252	0.0946371	0.239946	-0.0211719	0.678151	0.978399	0.33353	0.0515049	0.154996	0.150678	0.15166	0.115754	0.409153	0.202376	0.216626
rpeakneg2995	LPC	LPC(16:0)	16	0	554.347	164.38	M-H+CH3COOH	1.732			-0.0301932	0.185819	0.879624	0.165886	0.36812	0.586806	0.117646	0.205426	0.978399	0.332567	0.00195856	0.0279769	0.184207	0.0787874	0.103815	0.459441	0.154065	0.349046
rpeakneg3058	LPC	LPC(17:0)	17	0	568.363	186.598	M-H+CH3COOH	2.90481			-0.104156	0.218022	0.879624	0.0179419	0.520317	0.728444	0.0460701	0.502625	0.978399	0.27594	0.0656447	0.174691	0.150431	0.152339	0.0614262	0.662156	0.0694207	0.674533
rpeakneg3110	LPC	LPC(18:3)	18	3	576.332	121.346	M-H+CH3COOH	1.83786			0.217714	0.963611	0.985025	0.509932	0.0788935	0.217126	-0.281327	0.725481	0.978399	1.33615	0.150861	0.29986	0.0608341	0.564577	0.0898201	0.522431	-0.00385671	0.98141
rpeakneg3116	LPC	LPC(18:2)	18	2	578.347	147.296	M-H+CH3COOH	2.15444			-0.0264375	0.386037	0.92077	-0.010942	0.830324	0.931583	0.0389479	0.72545	0.978399	0.281723	0.197911	0.356019	0.0593998	0.573809	-0.0721546	0.607645	0.208465	0.202821
rpeakneg3125	LPC	LPC(18:1)	18	1	580.362	177.638	M-H+CH3COOH	0.342559			-0.0292679	0.474763	0.927628	0.076261	0.38352	0.60536	0.123084	0.587353	0.978399	0.204673	0.0360627	0.124862	0.110957	0.292355	0.0363394	0.796151	0.176698	0.281895
rpeakneg3161	LPC	LPC(18:0)	18	0	582.379	208.715	M-H+CH3COOH	1.92297			-0.199784	0.2296	0.879624	0.111514	0.36812	0.586806	0.00781447	0.544169	0.978399	0.387305	0.00971838	0.0496717	0.152205	0.147508	0.106719	0.446909	0.0417133	0.800938
rpeakneg3306	LPC	LPC(20:5)	20	5	600.331	120.819	M-H+CH3COOH	3.11663			-0.364803	0.0131818	0.707425	0.0887049	0.297014	0.508716	-0.00704193	0.99151	0.99151	0.562456	0.0166585	0.0724871	0.195635	0.0616356	0.0824393	0.5573	0.177612	0.279375
rpeakneg3316	LPC	LPC(20:4)	20	4	602.347	148.098	M-H+CH3COOH	0.237335			-0.220989	0.0914055	0.879624	-0.180321	0.875132	0.945613	0.0925201	0.263877	0.978399	0.411381	0.00971838	0.0496717	0.118283	0.261452	-0.00415423	0.976448	0.270579	0.0957084
rpeakneg3343	LPC	LPC(20:2)	20	2	606.378	188.74	M-H+CH3COOH	3.30435			0.0730809	0.703807	0.953853	0.213102	0.297014	0.508716	0.0844729	0.544169	0.978399	0.429546	0.0515049	0.154996	0.0807446	0.44419	-0.0383157	0.785321	0.199432	0.223526
rpeakneg3353	LPC	LPC(20:1)	20	1	608.394	217.522	M-H+CH3COOH	1.19082			-0.345247	0.30825	0.92077	0.28286	0.699708	0.859947	-0.132513	0.923706	0.978399	0.213371	0.0866843	0.209867	0.122902	0.24315	0.00153263	0.99131	0.178221	0.277703
rpeakneg3379	LPC	LPC(20:0)	20	0	610.409	247.855	M-H+CH3COOH	2.95893			-0.396098	0.175907	0.879624	0.00431161	0.539027	0.735451	-0.0271155	0.873188	0.978399	0.26958	0.0515049	0.154996	0.0764263	0.469009	0.00758248	0.957026	0.0513551	0.756194
rpeakneg3513	LPC	LPC(22:6)	22	6	626.348	143.818	M-H+CH3COOH	1.04583			-0.321547	0.117262	0.879624	-0.290379	0.157278	0.333181	0.16485	0.693798	0.978399	0.461064	0.163326	0.316836	0.082071	0.436718	-0.0333952	0.812355	0.161677	0.325453
rpeakneg3539	LPC	LPC(22:5)	22	5	628.363	156.917	M-H+CH3COOH	1.49896			-0.289065	0.0973952	0.879624	-0.168778	0.57743	0.768316	-0.0761849	0.823182	0.978399	0.491454	0.0291579	0.106691	0.122432	0.244973	-0.00931677	0.94721	0.23394	0.151744
rpeakneg3558	LPC	LPC(22:4)	22	4	630.378	182.586	M-H+CH3COOH	2.08709	*		-0.00772007	0.456171	0.927628	0.37225	0.112804	0.269059	-0.0469092	0.516285	0.978399	1.55671	0.00971838	0.0496717	0.181523	0.0833233	0.0798177	0.569944	0.216483	0.185599
rpeakneg3695	DAG	DAG(34:3)	34	3	649.506	472.212	M-H+CH3COOH	4.00812			-0.148307	0.103695	0.879624	0.119863	0.466264	0.701575	0.224078	0.197898	0.978399	0.813559	0.024756	0.0996429	0.0810454	0.44249	0.210172	0.130912	-0.0243582	0.882983
rpeakneg3747	DAG	DAG(34:1)	34	1	653.537	586.936	M-H+CH3COOH	3.45132			0.0661916	0.55312	0.927628	0.687415	0.0145715	0.0957865	0.602924	0.0990842	0.978399	1.23981	0.000588308	0.0254288	0.122702	0.243926	0.155683	0.265637	-0.0360298	0.827619
rpeakneg3896	DAG	DAG(36:5)	36	5	673.506	450.197	M-H+CH3COOH	2.78333			-0.0286954	0.749456	0.953853	0.139543	0.699708	0.859947	0.912959	0.37714	0.978399	1.47039	0.0656447	0.174691	-0.0362198	0.731771	0.154594	0.269036	-0.197504	0.228127
rpeakneg3908	DAG	DAG(36:4)	36	4	675.521	484.922	M-H+CH3COOH	2.09049			-0.0363169	0.338027	0.92077	-0.525807	0.0788935	0.217126	0.633771	0.0948025	0.978399	0.83619	0.049007	0.153206	-0.0965064	0.360118	0.0231104	0.869529	-0.184107	0.261878
rpeakneg3918	DAG	DAG(36:3)	36	3	677.537	541.739	M-H+CH3COOH	1.57074			-0.303668	0.0463514	0.879624	0.0197064	0.558068	0.755033	0.323734	0.157006	0.978399	0.703992	0.00806024	0.0480629	0.107402	0.308187	0.19416	0.16359	-0.0522685	0.751993
rpeakneg3931	DAG	DAG(36:2)	36	2	679.552	606.193	M-H+CH3COOH	2.08322	*		-0.088006	0.36959	0.92077	0.222003	0.0891309	0.235247	0.555542	0.246102	0.978399	0.669842	0.00858243	0.0496717	0.10967	0.298027	0.182827	0.190083	-0.127474	0.439322
rpeakneg3950	DAG	DAG(36:1)	36	1	681.568	677.322	M-H+CH3COOH	2.78026			0.0777949	0.963611	0.985025	0.494771	0.00636093	0.0553573	0.504907	0.169861	0.978399	0.668293	0.00146478	0.0277447	0.132179	0.209117	0.103251	0.461899	0.122197	0.458649
rpeakneg4254	PE	PE(34:2)	34	2	714.508	411.781	M-H	0.50972			0.285959	0.266936	0.895349	0.33818	0.0198818	0.103257	0.410068	0.544169	0.978399	0.322357	0.112861	0.252369	0.0496914	0.638071	0.0139147	0.921226	-0.0146149	0.929634
rpeakneg4300	PE	PE(34:1)	34	1	716.525	456.704	M-H	0.218138			0.586654	0.353586	0.92077	0.534031	0.023121	0.109485	0.439772	0.856452	0.978399	0.525329	0.0948025	0.22282	0.0345927	0.743393	0.0562636	0.689042	-0.019791	0.904812
rpeakneg4456	PE	PE(36:5)	36	5	736.494	374.604	M-H	1.06223			0.608228	0.386037	0.92077	1.14147	0.0612857	0.187943	1.17239	0.693798	0.978399	0.423355	0.400563	0.558361	0.0275061	0.794655	0.0387594	0.782896	0.0704357	0.670043
rpeakneg4468	PE	PE(36:4)	36	4	738.508	408.383	M-H	2.24668	*		0.122974	0.513162	0.927628	0.287319	0.106465	0.257758	0.0743367	0.839781	0.978399	-0.0957151	0.412596	0.56776	0.0484036	0.646815	0.095023	0.498523	-0.0800774	0.627965
rpeakneg4479	PE	PE(36:3)	36	3	740.525	422.74	M-H	3.25569			0.398011	0.185819	0.879624	0.502835	0.00534099	0.0505823	0.258635	0.616995	0.978399	0.363252	0.0755686	0.19312	0.0039713	0.97003	0.0251674	0.858031	-0.131636	0.424405
rpeakneg4490	PE	PE(36:2)	36	2	742.541	470.606	M-H	3.71273			0.32739	0.474763	0.927628	0.369449	0.00822097	0.0696619	0.205944	0.558387	0.978399	0.566942	0.0342174	0.121077	0.0787937	0.455311	0.0538437	0.70178	-0.0387701	0.814729
rpeakneg4507	PE	PE(36:1)	36	1	744.556	523.995	M-H	2.41829			0.634074	0.386037	0.92077	0.728976	0.00408621	0.0505823	0.359889	0.246115	0.978399	0.894984	0.00449626	0.0344713	0.0900752	0.393163	0.0883682	0.529203	-0.0246626	0.88153
rpeakneg4557	PE	PE(37:4)	37	4	752.524	435.846	M-H	1.39831			0.240899	0.55312	0.927628	0.322616	0.247214	0.439795	0.0496139	0.709577	0.978399	0.422566	0.133526	0.270412	0.018268	0.862778	0.0334355	0.812132	-0.121486	0.461285
rpeakneg4594	PE	PE(38:6)	38	6	762.51	393.823	M-H	3.22065			-0.0978418	0.55312	0.927628	0.00793189	0.699708	0.859947	0.162294	0.823182	0.978399	0.0968782	0.602092	0.737162	0.0871373	0.40884	0.0167379	0.90531	0.00172537	0.991683
rpeakneg4606	PE	PE(38:5)	38	5	764.525	419.545	M-H	2.73099			0.236039	0.615775	0.939714	0.216169	0.183989	0.370279	0.0544387	0.725481	0.978399	0.140451	0.0625857	0.173729	0.0433527	0.681562	0.027668	0.844093	-0.1088	0.509697
rpeakneg4619	PE	PE(38:4)	38	4	766.54	466.636	M-H	1.9134			-0.0164058	0.72651	0.953853	0.0840431	0.247214	0.439795	0.0487714	0.906822	0.978399	0.29602	0.0466116	0.147147	0.0924966	0.380515	0.151408	0.279148	-0.105755	0.521683
rpeakneg4631	PE	PE(38:3)	38	3	768.557	489.321	M-H	2.98403			0.0892445	0.594545	0.939714	0.731578	0.0268091	0.113586	-0.0106005	0.709569	0.978399	0.720985	0.0568208	0.164832	0.0826339	0.433568	0.118577	0.397743	-0.00730745	0.964784
rpeakneg4751	PE	PE(40:7)	40	7	788.525	403.563	M-H	2.64143			0.0667229	0.915223	0.985025	-0.200135	0.501948	0.718343	0.342812	0.475891	0.978399	-0.275941	0.741504	0.84369	-0.00949256	0.928441	-0.0185529	0.895097	-0.0375522	0.820452
rpeakneg4764	PE	PE(40:6)	40	6	790.54	447.553	M-H	1.42902			-0.186823	0.266936	0.895349	0.170772	0.353111	0.580111	0.25195	0.602092	0.978399	0.268463	0.128104	0.262736	0.158544	0.131179	0.0824796	0.557107	0.0511521	0.757128
rpeakneg4779	PE	PE(40:5)	40	5	792.556	464.731	M-H	1.65654	*		-0.513127	0.148539	0.879624	0.381862	0.0788935	0.217126	0.134177	0.790226	0.978399	0.933015	0.0139712	0.0633623	0.211188	0.0433	0.239292	0.0844014	-0.0347104	0.833842
rpeakneg4780	PE	PE(40:5)	40	5	792.556	491.65	M-H	2.79323			0.448798	0.0703439	0.879624	0.654372	0.023121	0.109485	0.664185	0.254889	0.978399	0.561472	0.0157162	0.0693235	0.0560532	0.59562	0.0355731	0.80036	-0.040191	0.808064
rpeakneg4795	PE	PE(40:4)	40	4	794.571	510.531	M-H	0.901434			0.203271	0.772626	0.968037	0.64253	0.0946371	0.239946	0.186955	0.551244	0.978399	0.950036	0.022152	0.0914479	0.0720694	0.494795	0.106034	0.449851	-0.0829192	0.615774
rpeakneg5609	PC	PC(40:5)	40	5	894.625	480.966	M-H+CH3COOH	2.49208	*		0.165015	0.2296	0.879624	0.126705	0.0696337	0.200197	0.0742792	0.322377	0.978399	0.405579	0.0656447	0.174691	0.0108806	0.918011	-0.0517061	0.7131	0.0856595	0.604114
Legend:
paired test	Wilcoxon signed-rank test
Mann-Whitney	Mann-Whitney U test
pv	p-value
log2FC	Base two log-transformed fold-change (between time points for paired test, best and worst responders for Mann-Whitney test)
corrected	Benjamini-Hochberg correction for mulitple testing
point1	First time point
point2	Second time point
